# Supplementary material for: Hantavirus host assemblages and human disease in the Atlantic Forest
Source: PLoS Negl Trop Dis. 2019 Aug 12;13(8):e0007655. doi: 10.1371/journal.pntd.0007655 (PMC6748440; doi:10.1371/journal.pntd.0007655)
Supplement: S2 Table — (XLS) [file pntd.0007655.s002.xls]

## Sheet: Input metadata
Column name	Description
Master_Code	Identification code
long	Longitude in decimal degrees (WGS 84)
lat	Latitude in decimal degrees (WGS 84)
municipality	Municipality
site	Site name
Host_p	Proportion of hosts
Necromys.lasiurus_p	Propotion of N. lasiurus
Akodon.montensis_p	Proportion of A. montensis
Calomys.tener_p	Proportion of C. tener
Oligoryzomys.fornesi_p	Proportion of O. fornesi
Akodon.serrensis_p	Proportion of A. serrensis
Akodon.cursor_p	Proportion of A. cursor
Akodon.paranaensis_p	Proportion of A. paranaensis
Oxymycterus.nasutus_p	Proportion of O. nasutus
Oxymycterus.judex_p	Proportion of O. judex
Oligoryzomys.nigripes_p	Proportion of O. nigripes
Holochilus.sciureus_p	Proportion of H. sciureus
Oligoryzomys.flavescens_p	Proportion of O. flavescens
Akodon.azarae_p	Proportion fo A. azarae
Host_patogenic_p	Proportion of hosts of pathogenic hantavirus genotypes
Host_AQAV_p	Proportion of AQAV hosts
Host_LANV_p	Proportion of LANV hosts
Host_JUQV_ARAUV_p	Proportion of JUQV-ARAUV hosts
S_s	Z-standardized small mammal richness
Defaunation.index_s	Z-standardized defaunation intensity
prec_mean_s	Z-standardized rainfall
sh_habcultw_s	Z-standardized habitat diversity
Landcover.Sugarcane_s	Z-standardized landcover of sugarcane
Landcover.Treeplantation_s	Z-standardized landcover of Tree plantation
Landcover.Maize_s	Z-standardized landcover of maize
Landcover.Pasture_s	Z-standardized landcover of pasture
effort_s	Effort (trap.nights)
vulnerability_hantavirus_disease	Local vulnerability to hantavirus disease

## Sheet: Input data
Master_Code	long	lat	municipality	site	Host_p	Necromys.lasiurus_p	Akodon.montensis_p	Calomys.tener_p	Oligoryzomys.fornesi_p	Akodon.serrensis_p	Akodon.cursor_p	Akodon.paranaensis_p	Oxymycterus.nasutus_p	Oxymycterus.judex_p	Oligoryzomys.nigripes_p	Holochilus.sciureus_p	Oligoryzomys.flavescens_p	Akodon.azarae_p	Host_patogenic_p	Host_AQAV_p	Host_LANV_p	Host_JUQV_ARAUV_p	S_s	Defaunation.index_s	prec_mean_s	sh_habcultw_s	Landcover.Sugarcane_s	Landcover.Treeplantation_s	Landcover.Maize_s	Landcover.Pasture_s	effort_s	vulnerability_hantavirus_disease
sm01	-47.92	-25.0693	Cananeia	Parque Estadual Ilha do Cardoso, CananÃ©ia, SP	15.6863	0	0	0	0	0	13.7255	0	0	0	1.96078	0	0	0	1.96078	0	0	1.96078	-0.0581308	0.101382	3.33144	0.226807	-0.146501	-0.283031	-0.194433	-0.567387	0.0305455	5
sm10	-52.2834	-22.524	Teodoro Sampaio	Mina, Parque Estadual do Morro do Diabo, Teodoro Sampaio, Pontal do Paranapanema, SP	0	0	0	0	0	0	0	0	0	0	0	0	0	0	0	0	0	0	-0.972076	1.96695	-0.962408	-1.22517	-0.146501	-0.283031	-0.194433	-0.567387	-0.284206	4
sm100	-49.9239	-24.5873	Pirai do Sul	UC Floresta Nacional de PiraÃ­ do Sul (Floresta de Pinus), PiraÃ­ do Sul, PR	74.0741	0	17.5926	0	0	0	0	0	0	0	56.4815	0	0	0	74.0741	0	0	74.0741	-0.0581308	0.342917	0.153527	1.90787	-0.146501	1.47009	-0.194433	0.32232	-0.514522	5
sm101	-49.9124	-24.5759	Pirai do Sul	UC Floresta Nacional de PiraÃ­ do Sul (Mata Ciliar), PiraÃ­ do Sul, PR	77.6	0	47.2	0	0	0	0	0	0	0.8	29.6	0	0	0	77.6	0	0	77.6	0.398842	0.342917	0.186839	1.4037	-0.146501	0.65229	-0.194433	-0.269138	-0.526639	5
sm102	-49.913	-24.5757	Pirai do Sul	UC Floresta Nacional de PiraÃ­ do Sul (Reflorestamento de AraucÃ¡rias), PiraÃ­ do Sul, PR	64.2424	0	44.2424	0	0	0	0	0	0	0	20	0	0	0	64.2424	0	0	64.2424	-0.0581308	0.342917	0.186839	1.50506	-0.146501	0.667064	-0.194433	-0.292287	-0.499256	5
sm103	-49.9093	-24.583	Pirai do Sul	UC Floresta Nacional de PiraÃ­ do Sul (RegenaraÃ§Ã£o Natural), PiraÃ­ do Sul, PR	38.7931	0	24.569	0	0	0	0	0	0.431034	0	13.7931	0	0	0	38.7931	0	0	38.7931	0.398842	0.342917	0.186839	0.0988126	-0.146501	0.0522179	-0.194433	0.223647	-0.499447	5
sm104	-49.899	-24.5842	Pirai do Sul	UC Floresta Nacional de PiraÃ­ do Sul (Capoeirinha de Altitude), PiraÃ­ do Sul, PR	70.8029	0	49.635	0	0	0	0	0	0	1.45985	19.708	0	0	0	70.8029	0	0	70.8029	0.398842	0.342917	0.223481	-0.349291	-0.146501	-0.133306	-0.194433	-0.0502542	-0.507843	5
sm105	-49.9048	-24.5871	Pirai do Sul	UC Floresta Nacional de PiraÃ­ do Sul (Banhado), PiraÃ­ do Sul, PR	57.1429	0	47.619	0	0	0	0	0	0	0	9.52381	0	0	0	57.1429	0	0	57.1429	-0.972076	0.342917	0.213488	-0.29318	-0.146501	-0.269633	-0.194433	0.0215603	-0.606591	5
sm106	-49.9072	-24.5869	Pirai do Sul	UC Floresta Nacional de PiraÃ­ do Sul (Taquaral), PiraÃ­ do Sul, PR	60	0	0	0	0	0	0	0	0	0	60	0	0	0	60	0	0	60	-1.42905	0.342917	0.213488	-0.414887	-0.146501	-0.277322	-0.194433	-0.0560809	-0.598195	5
sm107	-49.8993	-24.5916	Pirai do Sul	UC Floresta Nacional de PiraÃ­ do Sul (Ãrea Antropizada), PiraÃ­ do Sul, PR	50	0	0	0	0	0	0	0	0	50	0	0	0	0	50	0	0	50	-1.42905	-0.521693	0.223481	-0.260446	-0.146501	0.152086	-0.194433	-0.382635	-0.605255	5
sm108	-44.0784	-22.4451	Volta Redonda	Parque do IngÃ¡, Volta Redonda, RJ	28.5714	0	0	0	0	3.57143	0	0	0	0	25	0	0	0	25	0	0	25	-0.515103	-0.416435	-0.312834	-0.629891	-0.146501	0.178337	-0.194433	-0.507883	-0.586364	4
sm109	-48.2357	-20.0228	Conceicao das Alagoas	Unidade Volta Grande, ConceiÃ§Ã£o das Alagoas, MG	100	91.6667	0	8.33333	0	0	0	0	0	0	0	0	0	0	100	100	0	0	-1.42905	-0.800373	-0.246211	1.58769	3.10406	-0.283031	-0.194433	-0.371865	-0.535607	5
sm11	-52.3659	-22.3953	Teodoro Sampaio	Minerva, Parque Estadual do Morro do Diabo, Teodoro Sampaio, Pontal do Paranapanema, SP	0	0	0	0	0	0	0	0	0	0	0	0	0	0	0	0	0	0	-0.743589	1.51064	-0.972401	-1.22517	-0.146501	-0.283031	-0.194433	-0.567387	-0.35395	4
sm110	-48.2332	-20.0323	Miguelopoles	Unidade Volta Grande, MiguelÃ³poles, SP	50	0	0	50	0	0	0	0	0	0	0	0	0	0	50	50	0	0	-1.20056	-0.919901	-0.289516	1.25942	0.161149	-0.283031	-0.194433	-0.382936	-0.535607	5
sm111	-48.5285	-27.7224	Ilha Santa Catarina	Parque Municipal da Lagoa do Peri, Ilha Santa Catarina, SC	30	0	15.5319	0	0	0	0	0	0	4.46809	10	0	0	0	30	0	0	30	0.855814	-1.0318	0.123547	0.201474	-0.146501	-0.283031	-0.194433	-0.563711	0.542506	5
sm112	-42.6571	-22.0169	Sumidouri	Vale do PamparrÃ£o, Porteira Verde, Bela Joana , Sumidouro, RJ	29.1429	0.285714	0.285714	0	0	0	21.1429	0	0	0.285714	7.14286	0	0	0	8	0.285714	0	7.71429	1.0843	-0.946001	-0.262866	1.19178	-0.146501	-0.283031	-0.194433	0.0423451	-0.0711597	2
sm113	-42.6892	-22.0461	Sumidouro	Vale do PamparrÃ£o, Sumidouro, RJ	31.4804	0.0585138	0	0	0	0	30.1346	0	0	0	1.2873	0	0	0	1.34582	0.0585138	0	1.2873	0.627328	-0.946001	-0.0363484	-0.00866808	-0.146501	-0.283031	-0.194433	-0.215897	1.67271	2
sm114	-44.7586	-22.4853	Itatiaia	Pq Nacional do Itatiaia, RJ - Pq Nacional da Serra da Bocaina, SP - Serra da Fartura, SP	67.1429	0	40.9524	0	0	18.0952	0	0	0	0	8.09524	0	0	0	49.0476	0	0	49.0476	1.54127	3.22019	0.0968976	1.2074	-0.146501	0.49987	-0.194433	-0.376524	0.300932	4
sm115	-52.7172	-27.1404	Chapeco	Fragmento localizada a oeste de Santa Catarina, SC	87.7551	0	27.4052	0	0	0	0	0	0	0	5.8309	0	54.519	0	87.7551	0	0	33.2362	-0.743589	-0.970378	1.53262	-0.434425	-0.146501	0.399353	-0.194433	-0.567387	0.00516688	2
sm116	-48.6935	-25.2443	Antonina	Reserva Natural Rio Cachoeira (capoeira), Antonina, PR	100	0	0	0	0	0	11.7647	0	0	0	88.2353	0	0	0	88.2353	0	0	88.2353	-1.42905	1.51978	1.71917	0.76722	-0.146501	-0.283031	-0.194433	-0.31127	-0.505363	3
sm117	-48.6803	-25.261	Antonina	Reserva Natural Rio Cachoeira (floresta secundÃ¡ria), Antonina, PR	0	0	0	0	0	0	0	0	0	0	0	0	0	0	0	0	0	0	-0.972076	1.51978	1.8191	1.22968	-0.146501	-0.283031	-0.194433	-0.13472	-0.394784	3
sm118	-48.6836	-25.2496	Antonina	Reserva Natural Rio Cachoeira (floresta primÃ¡ria), Antonina, PR	0	0	0	0	0	0	0	0	0	0	0	0	0	0	0	0	0	0	-0.515103	1.51978	1.74248	-0.872573	-0.146501	-0.283031	-0.194433	-0.49436	-0.395548	3
sm119	-43.4449	-22.932	Jacarepagua	Parque Estadual da Pedra Branca (cota 150 m), JacarepaguÃ¡, RJ	3.33333	0	0	0	0	0	3.33333	0	0	0	0	0	0	0	0	0	0	0	-0.743589	-1.00326	-0.0596664	-0.95998	-0.146501	-0.283031	-0.194433	-0.491982	-0.447068	4
sm12	-52.3472	-22.6168	Teodoro Sampaio	Argelim, Parque Estadual do Morro do Diabo, Teodoro Sampaio, Pontal do Paranapanema, SP	5	0	0	0	0	0	5	0	0	0	0	0	0	0	0	0	0	0	-0.286617	1.96695	-0.939089	-0.395885	-0.146501	-0.283031	-0.194433	-0.567387	-0.327808	5
sm120	-43.4382	-22.9243	Jacarepagua	Parque Estadual da Pedra Branca (cota 200 m), JacarepaguÃ¡, RJ	11.5385	0	0	0	0	0	3.84615	0	0	0	7.69231	0	0	0	7.69231	0	0	7.69231	-0.0581308	-1.00326	-0.422762	-0.4741	-0.146501	-0.283031	-0.194433	-0.476791	-0.447068	4
sm121	-43.449	-22.928	Jacarepagua	Parque Estadual da Pedra Branca (cota 300 m), JacarepaguÃ¡, RJ	0	0	0	0	0	0	0	0	0	0	0	0	0	0	0	0	0	0	-1.20056	-1.00326	-0.0596664	-0.925116	-0.146501	-0.283031	-0.194433	-0.392617	-0.447068	4
sm122	-43.4586	-22.9345	Jacarepagua	Parque Estadual da Pedra Branca (cota 400 m), JacarepaguÃ¡, RJ	3.84615	0	0	0	0	0	0	0	0	0	3.84615	0	0	0	3.84615	0	0	3.84615	-0.743589	-1.00326	0.380045	-1.12041	-0.146501	-0.283031	-0.194433	-0.538557	-0.447068	4
sm123	-43.4562	-22.9436	Jacarepagua	Parque Estadual da Pedra Branca (cota 500 m), JacarepaguÃ¡, RJ	30.7692	0	0	0	0	0	30.7692	0	0	0	0	0	0	0	0	0	0	0	-0.743589	-1.00326	0.370052	-1.22517	-0.146501	-0.283031	-0.194433	-0.567387	-0.447068	4
sm124	-43.4621	-22.9435	Jacarepagua	Parque Estadual da Pedra Branca (cota 600 m), JacarepaguÃ¡, RJ	7.69231	0	0	0	0	0	0	0	0	0	7.69231	0	0	0	7.69231	0	0	7.69231	-0.972076	-1.00326	0.459993	-1.04977	-0.146501	-0.283031	-0.194433	-0.500074	-0.447068	4
sm125	-43.453	-22.9472	Jacarepagua	Parque Estadual da Pedra Branca, JacarepaguÃ¡, RJ	8.69565	0	0	0	0	0	5.21739	0	0	0	3.47826	0	0	0	3.47826	0	0	3.47826	0.398842	-1.00326	0.370052	-1.22517	-0.146501	-0.283031	-0.194433	-0.567387	0.392524	4
sm126	-48.5989	-25.7414	Matinhos	Rio do Tigre, Matinhos, Parque Nacional Saint-Hilaire/Lange, PR	46.988	0	2.40964	0	0	0	38.5542	0	0	1.20482	4.81928	0	0	0	8.43373	0	0	8.43373	0.627328	-0.0225712	1.78246	1.04837	-0.146501	-0.283031	-0.194433	-0.242165	-0.264457	4
sm127	-48.5975	-25.6581	Paranagua	Fazenda NiterÃ³i, ParanaguÃ¡, Parque Nacional Saint-Hilaire/Lange, PR	41.1111	0	0	0	0	0	32.2222	0	0	7.77778	1.11111	0	0	0	8.88889	0	0	8.88889	-0.0581308	-0.0225712	1.84242	1.31036	-0.146501	-0.283031	-0.194433	-0.347522	-0.264457	4
sm128	-48.6394	-25.6144	Paranagua	Rio Miranda, ParanaguÃ¡, Parque Nacional Saint-Hilaire/Lange, PR	17.1429	0	0	0	0	0	12.8571	0	0	0	4.28571	0	0	0	4.28571	0	0	4.28571	0.398842	-0.0225712	1.96567	-0.392139	-0.146501	-0.283031	-0.194433	-0.338455	-0.264457	5
sm129	-50.107	-29.5065	Terra de Areia	Reserva BiolÃ³gica Estadual Mata paludosa, Terra de Areia, RS	63.0769	0	38.4615	0	0	0	0	0	0.512821	0	13.8462	0	10.2564	0	63.0769	0	0	52.8205	0.855814	-0.733898	0.0302746	0.352819	-0.146501	-0.283031	2.63056	-0.446161	-0.454701	1
sm13	-52.4682	-22.4867	Estacao Ecologica do Mico-Leao-Preto	Fragmento Tucano, EstaÃ§Ã£o EcolÃ³gica do Mico-LeÃ£o-Preto, Pontal do Paranapanema, SP	0	0	0	0	0	0	0	0	0	0	0	0	0	0	0	0	0	0	-1.20056	1.2537	-0.932427	-1.18826	-0.146501	-0.283031	-0.194433	-0.552371	-0.450121	3
sm130	-50.1886	-29.3751	Tres Forquilhas	Floresta OmbrÃ³fila Densa, Vale do Rio TrÃªs Forquilhas, Rota do Sol, RS	77.7778	2.77778	36.1111	0	0	0	0	0	0	0	38.8889	0	0	0	77.7778	2.77778	0	75	-0.515103	-0.0229347	0.603232	-0.774954	-0.146501	-0.283031	-0.194433	-0.308486	-0.454701	1
sm131	-50.2047	-29.321	Tres Forquilhas	Floresta OmbrÃ³fila Mista, Vale do Rio TrÃªs Forquilhas, Rota do Sol, RS	59.6685	1.65746	39.2265	0	0	0	0	0	0	0	10.4972	0	8.28729	0	59.6685	1.65746	0	49.7238	0.398842	-0.0229347	1.64588	-1.1244	-0.146501	-0.283031	-0.194433	-0.544633	-0.454701	1
sm132	-49.611	-28.6168	Sideropolis	Barragem do Rio SÃ£o Bento (SÃ­tio 1), SiderÃ³polis, SC	33.3333	0	0	0	0	0	0	6.06061	0	18.1818	9.09091	0	0	0	27.2727	0	0	33.3333	0.170355	-0.928646	-0.0530041	-1.09754	-0.146501	-0.283031	-0.194433	-0.567387	-0.510038	3
sm133	-49.5955	-28.6115	Sideropolis	Barragem do Rio SÃ£o Bento (SÃ­tio 2), SiderÃ³polis, SC	18.5185	0	3.7037	0	0	0	0	0	0	0	14.8148	0	0	0	18.5185	0	0	18.5185	0.398842	-0.928646	-0.209568	-0.965829	-0.146501	-0.283031	-0.194433	-0.567387	-0.510038	3
sm134	-49.5933	-28.6063	Sideropolis	Barragem do Rio SÃ£o Bento (SÃ­tio 3), SiderÃ³polis, SC	28	0	0	0	0	20	0	0	0	0	8	0	0	0	8	0	0	8	0.170355	-0.928646	-0.169594	-0.953748	-0.146501	-0.283031	-0.194433	-0.567387	-0.510038	3
sm135	-49.5937	-28.6047	Sideropolis	Barragem do Rio SÃ£o Bento (SÃ­tio 4), SiderÃ³polis, SC	33.3333	0	22.2222	0	0	0	0	0	0	0	11.1111	0	0	0	33.3333	0	0	33.3333	-0.286617	-0.928646	-0.169594	-1.08243	-0.146501	-0.283031	-0.194433	-0.567387	-0.510038	3
sm136	-51.0282	-30.2305	Viamao	Lar NazarÃ© (plantaÃ§Ã£o de Eucalipto), Lami, ViamÃ£o, RS	100	0	63.6364	0	0	0	0	0	0	0	36.3636	0	0	0	100	0	0	100	-1.42905	-0.159367	-0.0396795	1.42494	-0.146501	0.0985029	-0.194433	-0.480823	-0.590467	4
sm137	-51.0333	-30.2333	Viamao	Lar NazarÃ© (mata nativa), Lami, ViamÃ£o, RS	45.4545	0	0	0	0	0	0	0	0	0	45.4545	0	0	0	45.4545	0	0	45.4545	-1.42905	-0.159367	-0.0396795	0.76013	-0.146501	0.28671	-0.194433	-0.517888	-0.528356	4
sm138	-40.3347	-20.3005	Ilha Vitoria	Parque Estadual da Fonte Grande, Ilha VitÃ³ria, ES	0	0	0	0	0	0	0	0	0	0	0	0	0	0	0	0	0	0	-0.515103	-1.0318	-1.02903	-0.884703	-0.146501	-0.283031	-0.194433	-0.398339	0.260861	4
sm139	-51.7835	-27.1352	Jabora	MunicÃ­pio de JaborÃ¡, SC	80.2326	0.775194	31.2984	0	0	0	0	3.77907	0	2.03488	42.345	0	0	0	76.4535	0.775194	0	79.4574	2.22673	-0.97252	1.42603	1.32717	-0.146501	0.231085	-0.194433	-0.539534	0.212107	5
sm14	-52.3077	-22.2391	Pontal do Paranapanema	Fragmento Santa Maria, Pontal do Paranapanema, SP	0	0	0	0	0	0	0	0	0	0	0	0	0	0	0	0	0	0	-1.20056	0.638091	-1.02237	-0.950617	-0.146501	-0.283031	-0.194433	-0.567387	-0.431421	4
sm140	-51.3272	-26.4326	General Carneiro	General Carneiro, PR	88.9246	0	20.305	0	0	32.183	0	6.98234	0	23.5955	5.85875	0	0	0	49.7592	0	0	56.7416	1.31279	1.32396	0.68318	-0.752624	-0.146501	-0.244334	-0.194433	-0.469064	0.577139	5
sm141	-41.8727	-21.4842	Cambuci	Fazenda Esmeralda, Cambuci, RJ	5.35714	0	0	0	0	0	5.35714	0	0	0	0	0	0	0	0	0	0	0	-0.972076	-0.956816	-0.635955	-1.00979	-0.146501	-0.283031	-0.194433	-0.454796	-0.525684	3
sm142	-47.6849	-23.9488	Pilar do Sul	Fazenda JoÃ£o XXIII (floresta contÃ­nua), APA da Serra do TapiraÃ­, Pilar do Sul, SP	12.2807	0	7.01754	0	0	0	0	0	0	0	5.26316	0	0	0	12.2807	0	0	12.2807	-0.515103	1.59987	0.303429	0.306875	-0.146501	1.50828	-0.194433	-0.567387	0.421147	5
sm143	-47.6713	-23.9328	Pilar do Sul	Fazenda JoÃ£o XXIII (plantio de E. saligna), APA da Serra do TapiraÃ­, Pilar do Sul, SP	59.0909	0	20.4545	0	0	0	0	0	0	0	38.6364	0	0	0	59.0909	0	0	59.0909	-0.0581308	1.59987	0.266786	-0.14732	-0.146501	6.05669	-0.194433	-0.567387	0.421147	5
sm144	-47.6889	-23.9351	Pilar do Sul	Fazenda JoÃ£o XXIII (fragmentos), APA da Serra do TapiraÃ­, Pilar do Sul, SP	7.14286	0	1.42857	0	0	0	0	0	0	0	5.71429	0	0	0	7.14286	0	0	7.14286	0.170355	1.59987	0.233475	-0.865026	-0.146501	9.04962	-0.194433	-0.567387	0.421147	5
sm145	-42.5465	-19.5468	Mata do Vinhatico	Parque Estadual do Rio Doce, Mata do VinhÃ¡tico, MG	0	0	0	0	0	0	0	0	0	0	0	0	0	0	0	0	0	0	-0.0581308	1.46702	-1.07567	-1.15601	-0.146501	-0.283031	-0.194433	-0.567387	-0.0539862	4
sm146	-41.8645	-21.8683	Santa Maria Madalena	Parque Estadual do Desengano, RJ	47.1264	0	0	0	0	47.1264	0	0	0	0	0	0	0	0	0	0	0	0	-0.286617	-0.193756	0.106891	-1.22517	-0.146501	-0.283031	-0.194433	-0.567387	-0.525684	2
sm147	-40.8917	-3.81667	Chapada da Ibiapaba	Parque Nacional de Ubajara, Chapada da Ibiapaba, CE	28.125	0	0	0	0	0	0	0	0	0	28.125	0	0	0	28.125	0	0	28.125	-0.515103	-0.981021	-1.09898	-0.686819	-0.146501	-0.283031	-0.194433	-0.567387	-0.414629	2
sm148	-48.8915	-25.4738	Morretes	Parque Estadual Pico do Marumbi, PR	8.78378	0	5.40541	0	0	0	0	0	0	2.02703	1.35135	0	0	0	8.78378	0	0	8.78378	1.31279	1.67424	1.3694	-1.12642	-0.146501	-0.283031	-0.194433	-0.519313	-0.0807005	3
sm149	-53.0261	-27.4366	Trindade do Sul	Bacia HidrogrÃ¡fica do Rio VÃ¡rzea, RS	80	0	0	0	0	0	0	35.7143	1.42857	0	14.2857	0	1.42857	27.1429	17.1429	0	0	51.4286	0.627328	-0.712929	1.23948	-1.22517	-0.146501	-0.283031	-0.194433	-0.567387	-0.493818	2
sm15	-52.339	-22.3661	Pontal do Paranapanema	Fragmento Santa Teresa, Pontal do Paranapanema, SP	0	0	0	0	0	0	0	0	0	0	0	0	0	0	0	0	0	0	-1.20056	0.638091	-0.965739	-0.10267	8.8252	-0.283031	-0.194433	-0.567387	-0.436764	4
sm150	-53.6527	-25.067	Foz do IguaÃ§u	Parque Nacional do IguaÃ§u, PR	83.5095	0	79.9154	0	0	0	0	0	0	0.211416	3.38266	0	0	0	83.5095	0	0	83.5095	0.398842	1.51293	1.25947	0.082744	-0.146501	-0.283031	-0.194433	-0.567387	-0.0654352	4
sm151	-41.4167	-12.4167	Palmeiras	Foz do CÃ³rrego BrejÃ£o, Palmeiras, Chapada Diamantina, BA	0	0	0	0	0	0	0	0	0	0	0	0	0	0	0	0	0	0	-1.42905	0.603412	-1.73523	-1.22517	-0.146501	-0.283031	-0.194433	-0.567387	-0.553925	3
sm152	-41.35	-12.5667	Lencois	Remanso, LenÃ§Ã³is, Chapada Diamantina, BA	29.4118	3.52941	0	0	5.88235	0	18.8235	0	0	0	1.17647	0	0	0	10.5882	3.52941	0	1.17647	0.398842	0.603412	-1.25222	-0.542982	-0.146501	-0.283031	-0.194433	-0.421915	-0.0133423	3
sm153	-44.8401	-20.9161	Santo Antonio do Amparo	Fragmentos florestais, Santo AntÃ´nio do Amparo, MG	28.8288	0	28.8288	0	0	0	0	0	0	0	0	0	0	0	28.8288	0	0	28.8288	-0.972076	-0.881712	0.766458	1.82047	-0.146501	0.130911	-0.194433	-0.221943	-0.340211	5
sm154	-44.8536	-20.9183	Santo Antonio do Amparo	Corredor de vegetaÃ§Ã£o, Santo AntÃ´nio do Amparo, MG	35.9813	0	35.9813	0	0	0	0	0	0	0	0	0	0	0	35.9813	0	0	35.9813	-0.743589	-0.881712	0.763127	2.24362	-0.146501	-0.0663882	-0.194433	-0.147028	-0.271517	5
sm155	-44.8525	-20.912	Santo Antonio do Amparo	Matriz de cafÃ©, Santo AntÃ´nio do Amparo, MG	39.4737	0	0	39.4737	0	0	0	0	0	0	0	0	0	0	39.4737	39.4737	0	0	-1.20056	-0.881712	0.74314	2.24362	-0.146501	-0.0663882	-0.194433	-0.147028	-0.271517	5
sm156	-50.0833	-29.1667	CambarÃ¡ do Sul	Parque Nacional dos Aparados da Serra, RS	87.6487	0	0	0	0	0	0	0	20.9515	0	0	0	41.0796	25.6176	62.0311	0	0	20.9515	0.855814	-0.0738645	1.38938	0.428434	-0.146501	-0.283031	-0.194433	0.0220617	0.87405	3
sm157	-44.987	-21.2909	Lavras	Fragmento 1, Lavras, MG	43.3333	3.33333	30	0	0	0	0	0	0	0	10	0	0	0	43.3333	3.33333	0	40	-0.0581308	-0.892162	0.083573	0.215236	-0.146501	-0.135327	4.49792	-0.567387	-0.0139148	4
sm158	-44.9948	-21.2957	Lavras	Fragmento 2, Lavras, MG	28.9474	10.5263	18.4211	0	0	0	0	0	0	0	0	0	0	0	28.9474	10.5263	0	18.4211	-0.286617	-0.880471	0.083573	0.584509	-0.146501	-0.135327	6.63979	-0.0397204	-0.0139148	4
sm159	-44.9865	-21.2968	Lavras	Fragmento 3, Lavras, MG	41.4634	0	36.5854	0	0	0	0	0	0	0	4.87805	0	0	0	41.4634	0	0	41.4634	-0.0581308	-1.0318	0.100229	0.298801	-0.146501	-0.135327	4.42378	-0.549165	-0.0139148	4
sm16	-52.2598	-22.3617	Pontal do Paranapanema	Fragmento SÃ£o SebastiÃ£o, Pontal do Paranapanema, SP	3.22581	0	0	0	0	0	3.22581	0	0	0	0	0	0	0	0	0	0	0	-1.42905	-0.361844	-1.01237	-0.463548	11.6629	-0.283031	-0.194433	-0.567387	-0.464623	4
sm160	-44.9966	-21.3026	Lavras	Fragmento 4, Lavras, MG	10	0	10	0	0	0	0	0	0	0	0	0	0	0	10	0	0	10	-0.743589	-0.95711	0.120216	1.2377	-0.146501	-0.283031	3.77497	0.00207145	-0.0139148	4
sm161	-44.987	-21.3037	Lavras	Fragmento 5, Lavras, MG	7.69231	0	0	0	0	0	0	0	0	0	7.69231	0	0	0	7.69231	0	0	7.69231	-0.743589	-0.922688	0.116884	1.24689	-0.146501	-0.283031	2.83183	-0.154711	-0.0139148	4
sm162	-44.986	-21.2945	Lavras	Corredor 1, Lavras, MG	26.4706	0	20.5882	0	0	0	0	0	0	0	5.88235	0	0	0	26.4706	0	0	26.4706	-0.743589	-0.892162	0.100229	0.189423	-0.146501	-0.135327	4.48126	-0.567387	-0.0139148	4
sm163	-44.9916	-21.2945	Lavras	Corredor 2, Lavras, MG	30.7692	0	26.9231	0	0	0	0	0	0	0	3.84615	0	0	0	30.7692	0	0	30.7692	-0.515103	-0.880471	0.100229	0.0230609	-0.146501	-0.135327	8.32151	-0.437165	-0.0139148	4
sm164	-44.9944	-21.3008	Lavras	Corredor 3, Lavras, MG	18.75	0	12.5	0	0	0	0	0	0	0	6.25	0	0	0	18.75	0	0	18.75	-0.515103	-1.0318	0.120216	0.871861	-0.146501	-0.189787	5.51913	0.410475	-0.0139148	4
sm165	-44.9941	-21.3041	Lavras	Corredor 4, Lavras, MG	35.7143	0	35.7143	0	0	0	0	0	0	0	0	0	0	0	35.7143	0	0	35.7143	-0.743589	-0.95711	0.120216	0.77057	-0.146501	-0.283031	5.15226	0.202485	-0.0139148	4
sm166	-44.9911	-21.3049	Lavras	Corredor 5, Lavras, MG	25	0	25	0	0	0	0	0	0	0	0	0	0	0	25	0	0	25	-1.20056	-0.922688	0.116884	1.01739	-0.146501	-0.283031	3.34521	0.923951	-0.0139148	4
sm167	-47.4768	-22.3598	Rio Claro-Araras	Fazenda SÃ£o JosÃ©, Rio Claro-Araras, SP	28	0	16	2	0	0	0	0	0	0	10	0	0	0	28	2	0	26	-0.0581308	-0.603553	-0.502709	-0.573021	0.66477	-0.283031	-0.194433	-0.567387	-0.52807	4
sm168	-48.4407	-23.3863	Angatuba	Fazenda TrÃªs Lagoas e Fazenda Arca (floresta nativa), Angatuba, SP	96.3636	4.64646	13.3333	8.48485	0	0	0	0	0	0.40404	24.6465	0	44.8485	0	96.3636	13.1313	0	38.3838	0.855814	0.00691778	-0.815837	1.37748	-0.146501	5.0633	-0.194433	1.87938	-0.32361	4
sm169	-48.489	-23.3669	Angatuba	Fazenda TrÃªs Lagoas e Fazenda Arca (pasto abandonado), Angatuba, SP	96.5665	7.72532	4.29185	31.1159	0	0	0	0	0	0.643777	9.01288	0	43.7768	0	96.5665	38.8412	0	13.9485	0.170355	0.00691778	-0.829162	0.914581	-0.146501	3.55953	-0.194433	-0.567387	-0.516716	4
sm17	-52.2635	-22.15	Pontal do Paranapanema	Fragmento Santa MÃ´nica, Pontal do Paranapanema, SP	1.36986	0	0	0	0	0	1.36986	0	0	0	0	0	0	0	0	0	0	0	-0.972076	0.638091	-1.03236	-0.462341	-0.146501	-0.283031	-0.194433	-0.124568	-0.370264	3
sm170	-48.4682	-23.3516	Angatuba	Fazenda TrÃªs Lagoas e Fazenda Arca (floresta de Eucalipto), Angatuba, SP	92.6471	5.58824	2.20588	32.2059	0	0	0	0	0	0.147059	19.1176	0	33.3824	0	92.6471	37.7941	0	21.4706	0.855814	0.00691778	-0.805844	-0.330522	-0.146501	8.35053	-0.194433	-0.1385	-0.305864	4
sm171	-44.5609	-21.5822	Minduri-Carrancas	Chapada das Perdizes (Fragmento florestal 1), Minduri-Carrancas, MG	25.2874	1.14943	10.3448	0	0	0	0	0	0	0	13.7931	0	0	0	25.2874	1.14943	0	24.1379	0.855814	-0.863807	0.589907	-0.428875	-0.146501	-0.283031	-0.194433	1.8498	0.518463	5
sm172	-44.5616	-21.5968	Minduri-Carrancas	Chapada das Perdizes (Fragmento florestal 2), Minduri-Carrancas, MG	28.6957	0	12.1739	0	0	0	0	0	0	0	16.5217	0	0	0	28.6957	0	0	28.6957	0.398842	-0.863807	0.726485	0.362683	-0.146501	-0.283031	-0.194433	0.473068	0.518463	5
sm173	-44.5839	-21.5932	Minduri-Carrancas	Chapada das Perdizes (floresta de neblina), Minduri-Carrancas, MG	52.439	0	21.9512	0	0	0	0	0	0	0	30.4878	0	0	0	52.439	0	0	52.439	2.22673	-0.323779	0.953003	-0.851401	-0.146501	-0.283031	-0.194433	4.03902	0.518463	5
sm174	-44.5638	-21.5932	Minduri-Carrancas	Chapada das Perdizes (campos naturais), Minduri-Carrancas, MG	48.7179	23.0769	6.41026	5.12821	0	0	0	0	0	0	14.1026	0	0	0	48.7179	28.2051	0	20.5128	1.54127	-0.323779	0.726485	-0.15338	-0.146501	-0.283031	-0.194433	2.62912	0.518463	5
sm175	-52.1917	-28.3223	Passo Fundo	Floresta Nacional de Passo Fundo, RS	85.2113	0	26.0563	0	0	0	0	0	0	0	58.4507	0	0.704225	0	85.2113	0	0	84.507	-0.515103	-0.802993	0.929685	-0.00230235	-0.146501	2.13794	-0.194433	-0.567387	0.4429	4
sm176	-48.0061	-21.0761	Sertaozinho	Usina Santa Elisa Vale, SertÃ£ozinho, SP	96.2406	39.3484	8.27068	41.3534	0	0	0	0	0	0	7.26817	0	0	0	96.2406	80.7018	0	15.5388	-0.286617	-0.0720114	-0.112965	0.225687	5.37095	-0.283031	-0.194433	-0.567387	-0.102072	5
sm177	-44.9248	-21.2634	SÃ£o JoÃ£o Del Rei	Fragmentos ao lado das Rodovias BR 383 (SÃ£o JoÃ£o Del Rei-SÃ£o Vicente) e MG 354 e MG335 (LuminÃ¡rios-Bom Sucesso), MG	27.0936	0	26.7652	0	0	0	0	0	0	0	0.328407	0	0	0	27.0936	0	0	27.0936	0.627328	-0.880471	0.173514	1.09847	-0.146501	-0.283031	1.07303	-0.503018	0.606239	5
sm178	-47.1167	-23.7667	Ibiuna	Planalto de IbiÃºna, IbiÃºna, SP	48.9209	0	39.3285	0	0	0	0	0	0	0	9.59233	0	0	0	48.9209	0	0	48.9209	-0.0581308	-0.459133	1.26946	0.286331	-0.146501	0.00600879	-0.194433	-0.50446	1.30844	2
sm179	-52.2244	-28.0419	Sertao	Parque Natural Municipal de SertÃ£o, SertÃ£o, RS	81.4815	0	25.9259	0	0	0	0	1.85185	1.85185	0	46.2963	0	3.7037	1.85185	77.7778	0	0	75.9259	0.398842	-0.613954	1.00297	0.946021	-0.146501	-0.283031	-0.194433	-0.551202	-0.560031	5
sm18	-52.5113	-22.4171	Estacao Ecologica do Mico-Leao-Preto	Fragmento Ponte Branca, EstaÃ§Ã£o EcolÃ³gica do Mico-LeÃ£o-Preto, Pontal do Paranapanema, SP	1	0	0	0	0	0	1	0	0	0	0	0	0	0	0	0	0	0	-0.515103	1.36413	-0.91244	-1.20145	-0.128547	-0.283031	-0.194433	-0.567387	-0.249478	3
sm180	-37.4207	-11.2622	Estancia	Estancia (Fragmento 1), SE	9.80392	0	0	0	0	0	9.80392	0	0	0	0	0	0	0	0	0	0	0	0.170355	-0.93967	-0.0363484	0.108877	-0.146501	-0.283031	-0.194433	2.79068	-0.0287984	2
sm181	-37.4226	-11.2585	Estancia	Estancia (Fragmento 2), SE	0	0	0	0	0	0	0	0	0	0	0	0	0	0	0	0	0	0	-0.0581308	-0.93967	-0.0363484	0.116841	-0.146501	-0.283031	-0.194433	2.89273	-0.0287984	2
sm182	-50.3922	-29.4212	SÃ£o Francisco de Paula	Floresta Nacional de SÃ£o Francisco de Paula (floresta nativa), RS	57.1675	0	34.0242	0	0	0	0	9.84456	0	0	2.41796	0	0	10.8808	36.4421	0	0	46.2867	0.855814	0.179812	2.03229	0.274022	-0.146501	1.82263	-0.194433	-0.527307	-0.157027	5
sm183	-50.3953	-29.4305	SÃ£o Francisco de Paula	Floresta Nacional de SÃ£o Francisco de Paula (floresta plantada), RS	53.367	0	31.1448	0	0	0	0	10.101	0	0	1.0101	0	0	11.1111	32.1549	0	0	42.2559	0.627328	-1.02315	1.99898	0.361009	-0.146501	1.365	-0.194433	-0.567387	-0.157027	5
sm184	-50.3916	-29.4234	SÃ£o Francisco de Paula	Floresta Nacional de SÃ£o Francisco de Paula, RS	56.8127	0	54.0531	0	0	0	0	0	0	0	0	0	2.72508	0.0344947	56.7782	0	0	54.0531	0.855814	0.179812	2.0223	-0.0941137	-0.146501	1.21085	-0.194433	-0.526225	0.697831	5
sm185	-49.0993	-27.0453	Blumenau e Indaial	Parque Natural Municipal Nascentes do Garcia, Blumenau e Indaial, SC	50	0	27.7778	0	0	0	0	0	0	0	22.2222	0	0	0	50	0	0	50	-0.743589	-0.950866	0.556596	-1.18824	-0.146501	-0.283031	-0.194433	-0.552532	-0.321893	4
sm186	-56.2603	-19.5736	Nhecolandia	Fazenda Rio Negro, NhecolÃ¢ndia, MS	0	0	0	0	0	0	0	0	0	0	0	0	0	0	0	0	0	0	-0.743589	1.71804	-0.516034	0.90893	-0.146501	-0.283031	-0.194433	-0.319287	1.44201	3
sm187	-48.4658	-23.3447	Angatuba	Fazenda TrÃªs Lagoas, Angatuba, SP	92.6471	5.58824	2.20588	32.2059	0	0	0	0	0	0.147059	19.1176	0	33.3824	0	92.6471	37.7941	0	21.4706	0.855814	0.00691778	-0.815837	0.89635	-0.146501	3.59155	-0.194433	0.182026	-0.529787	4
sm188	-43.3528	-19.8742	Santa Barbara	EstaÃ§Ã£o de Pesquisa e Desenvolvimento Ambiental de Peti (rancho - floresta secundÃ¡ria jovem), Santa BÃ¡rbara, MG	31.3559	0	0	0	1.69492	0	29.661	0	0	0	0	0	0	0	1.69492	0	0	0	0.855814	0.571635	-0.412768	2.32396	-0.146501	0.252166	-0.194433	-0.340122	1.94959	1
sm189	-43.3728	-19.8978	Santa Barbara	EstaÃ§Ã£o de Pesquisa e Desenvolvimento Ambiental de Peti (barragem - floresta secundÃ¡ria antiga), Santa BÃ¡rbara, MG	31.5254	0	0	0	1.35593	0	30.1695	0	0	0	0	0	0	0	1.35593	0	0	0	0.855814	0.571635	-0.309502	0.382202	-0.146501	-0.283031	-0.194433	-0.567387	1.94959	1
sm19	-53.7167	-29.6667	Santa Maria	Morro do Elefante, Santa Maria, RS	80.4762	0	65.7143	0	0	0	0	0	0	0	14.7619	0	0	0	80.4762	0	0	80.4762	-0.515103	-0.873393	0.746471	-0.839933	-0.146501	-0.283031	-0.194433	-0.455318	0.133014	5
sm190	-47.6319	-22.6939	Piracicaba	Campus Luiz de Queiroz, Universidade de SÃ£o Paulo (USP), Piracicaba, SP	40.7407	0	0	18.5185	0	0	0	0	0	0	22.2222	0	0	0	40.7407	18.5185	0	22.2222	-0.515103	-0.847308	-0.695916	2.16106	0.487107	-0.00364984	-0.194433	0.0166727	0.0582139	4
sm191	-35.4908	-7.59083	SÃ£o Vicente Ferrer	SÃ£o Vicente FÃ©rrer, PE	17.0732	4.87805	0	0	0	0	0	0	0	0	0	12.1951	0	0	4.87805	4.87805	0	0	0.170355	-0.506041	-1.35215	0.884343	1.38886	-0.283031	-0.194433	0.283354	-0.370742	3
sm192	-49.7648	-29.3653	Torres	Parque Estadual Itapeva, Torres, RS/SC	75.502	0	61.8474	0	0	0	0	0	0	0	13.6546	0	0	0	75.502	0	0	75.502	0.170355	-0.943647	-0.222893	1.00813	-0.146501	-0.283031	-0.194433	1.43328	-0.196812	4
sm193	-42.9317	-22.3634	Teresopolis	Fazenda Boa FÃ©, TeresÃ³polis, RJ	33.6449	0	33.1776	0	0	0	0	0	0	0	0.46729	0	0	0	33.6449	0	0	33.6449	0.855814	-0.966473	0.603232	0.449154	-0.146501	-0.283031	-0.194433	-0.365611	-0.100259	4
sm194	-42.9703	-22.4508	Teresopolis	Fazenda ComarÃ­, TeresÃ³polis, RJ	12.3596	0	12.3596	0	0	0	0	0	0	0	0	0	0	0	12.3596	0	0	12.3596	0.855814	-0.746886	0.82975	0.000972768	-0.146501	-0.283031	-0.194433	-0.567387	-0.0737357	4
sm195	-42.9833	-22.4667	Guapimirim	GarrafÃ£o, Parque Nacional Serra dos Ã“rgÃ£os, Guapimirim, RJ	0.787789	0	0	0	0	0	0.738552	0	0	0	0.0492368	0	0	0	0.0492368	0	0	0.0492368	1.31279	-0.355473	0.883048	-1.22517	-0.146501	-0.283031	-0.194433	-0.567387	6.01827	3
sm196	-42.8333	-22.9583	Marica	Restinga de Barra de MaricÃ¡, MaricÃ¡, RJ	54.8571	0	0	0	0	0	54.8571	0	0	0	0	0	0	0	0	0	0	0	-1.42905	-0.950936	-1.00904	0.961803	-0.146501	-0.283031	-0.194433	-0.244997	-0.443252	4
sm197	-46.6	-23.3667	Guarulhos	Pedra Grande, Parque Estadual da Cantareira, SP	61.9792	0	22.9167	0	0	0	0	0	0	0	39.0625	0	0	0	61.9792	0	0	61.9792	0.855814	1.29919	-0.176257	-0.81035	-0.146501	-0.226151	-0.194433	-0.412967	2.57928	5
sm198	-50.202	-29.487	Sao Francisco de Paula	Transecto campo-floresta contÃ­nua, Centro de Pesquisas e ConservaÃ§Ã£o da Natureza PrÃ³-Mata, SÃ£o Francisco de Paula, RS	78.4314	0	52.9412	0	0	0	0	0	0	0	25.4902	0	0	0	78.4314	0	0	78.4314	-0.743589	-0.370036	1.7225	0.0858693	-0.146501	-0.283031	-0.194433	0.352404	-0.547819	1
sm199	-50.2066	-29.4859	Sao Francisco de Paula	Transecto campo-fragmento 1, Centro de Pesquisas e ConservaÃ§Ã£o da Natureza PrÃ³-Mata, SÃ£o Francisco de Paula, RS	100	0	40	0	0	0	0	0	0	0	60	0	0	0	100	0	0	100	-1.42905	-0.370036	1.7225	0.209894	-0.146501	-0.283031	-0.194433	0.43411	-0.592566	1
sm02	-45.0833	-23.3167	Serra do Mar	Itamambuca, Serra do Mar, SP	17.3913	0	9.09091	0	0	0	0	0	0	0	8.3004	0	0	0	17.3913	0	0	17.3913	2.22673	1.48006	0.853068	-1.22517	-0.146501	-0.283031	-0.194433	-0.567387	-0.28869	4
sm20	-42.5313	-19.7275	TimÃ³teo	Parque Estadual do Rio Doce, MG	0	0	0	0	0	0	0	0	0	0	0	0	0	0	0	0	0	0	0.170355	1.46702	-1.14229	-1.22517	-0.146501	-0.283031	-0.194433	-0.567387	-0.0539862	3
sm200	-50.2082	-29.4829	Sao Francisco de Paula	Transecto campo-fragmento 2, Centro de Pesquisas e ConservaÃ§Ã£o da Natureza PrÃ³-Mata, SÃ£o Francisco de Paula, RS	100	0	37.5	0	0	0	0	12.5	12.5	0	37.5	0	0	0	87.5	0	0	100	-0.972076	-0.370036	1.72916	-0.333684	-0.146501	-0.283031	-0.194433	-0.164052	-0.59829	1
sm201	-50.2057	-29.48	Sao Francisco de Paula	Transecto campo-fragmento 3, Centro de Pesquisas e ConservaÃ§Ã£o da Natureza PrÃ³-Mata, SÃ£o Francisco de Paula, RS	90.9091	0	45.4545	0	0	0	0	0	9.09091	0	36.3636	0	0	0	90.9091	0	0	90.9091	-0.972076	-0.370036	1.72916	0.103928	-0.146501	-0.283031	-0.194433	0.340974	-0.602297	1
sm202	-40.5315	-19.9754	Santa Teresa	EstaÃ§Ã£o BiolÃ³gica de Santa LÃºcia (Ã¡rea controle 1), Santa Teresa, ES	1.5873	0	0	0	0	0	0	0	0	0	1.5873	0	0	0	1.5873	0	0	1.5873	0.170355	1.16538	-0.519365	-1.1361	-0.146501	-0.283031	-0.194433	-0.525023	2.99087	5
sm203	-40.5393	-19.9724	Santa Teresa	EstaÃ§Ã£o BiolÃ³gica de Santa LÃºcia (Ã¡rea controle 2), Santa Teresa, ES	3.0303	0	0	0	0	0	1.51515	0	0	0	1.51515	0	0	0	1.51515	0	0	1.51515	0.627328	1.16538	-0.579325	-1.00936	-0.146501	-0.283031	-0.194433	-0.444187	2.99087	5
sm204	-40.5397	-19.9675	Santa Teresa	EstaÃ§Ã£o BiolÃ³gica de Santa LÃºcia (Ã¡rea controle 3), Santa Teresa, ES	0	0	0	0	0	0	0	0	0	0	0	0	0	0	0	0	0	0	-0.0581308	1.16538	-0.579325	-0.180962	-0.146501	-0.18236	-0.194433	-0.304276	2.99087	5
sm205	-40.5815	-19.9541	Santa Teresa	Fragmento mÃ©dio 1, Santa Teresa, ES	4.16667	0	0	0	0	0	4.16667	0	0	0	0	0	0	0	0	0	0	0	-0.0581308	1.16538	-0.519365	0.947294	-0.146501	0.138522	-0.194433	-0.384296	4.87137	5
sm206	-40.5975	-19.9592	Santa Teresa	Fragmento mÃ©dio 2, Santa Teresa, ES	9.7561	0	0	0	0	0	7.31707	0	0	0	2.43902	0	0	0	2.43902	0	0	2.43902	0.398842	1.16538	-0.502709	0.734879	-0.146501	-0.0381296	-0.194433	-0.449911	4.87137	5
sm207	-40.5833	-19.9667	Santa Teresa	Fragmento pequeno 1, Santa Teresa, ES	1.0101	0	0	0	0	0	0	0	0	0	1.0101	0	0	0	1.0101	0	0	1.0101	0.398842	-0.970944	-0.526027	1.26576	-0.146501	0.233742	-0.194433	-0.0529262	4.87137	5
sm208	-40.5833	-19.9667	Santa Teresa	Fragmento pequeno 2, Santa Teresa, ES	11.1111	0	0	0	0	0	10.4167	0	0	0	0.694444	0	0	0	0.694444	0	0	0.694444	1.31279	-0.970944	-0.526027	1.26576	-0.146501	0.233742	-0.194433	-0.0529262	1.26551	5
sm209	-40.5805	-19.9651	Santa Teresa	Fragmento pequeno 3, Santa Teresa, ES	1.13636	0	0	0	0	0	1.13636	0	0	0	0	0	0	0	0	0	0	0	0.170355	-0.970944	-0.566001	1.21778	-0.146501	0.122858	-0.194433	-0.0932104	1.26551	5
sm21	-42.5911	-19.671	TimÃ³teo	Parque Estadual do Rio Doce (Mata nativa), MG	9.4697	0	0	0	0	0	9.4697	0	0	0	0	0	0	0	0	0	0	0	1.76976	1.46702	-1.04236	-1.18945	-0.146501	-0.283031	-0.194433	-0.567387	4.63819	4
sm210	-53.8514	-29.7912	Santa Maria	Campo de InstruÃ§Ã£o de Santa Maria, Santa Maria, RS	82.0513	0	6.41026	0	0	0	0	0	0	0	73.0769	0	0	2.5641	79.4872	0	0	79.4872	-0.515103	-0.933587	0.576583	-0.725941	-0.146501	-0.283031	-0.194433	-0.567387	0.0929424	4
sm211	-37.2913	-10.8146	Itabaiana	Parque Nacional Serra de Itabaiana, SE	0	0	0	0	0	0	0	0	0	0	0	0	0	0	0	0	0	0	-0.286617	-0.93967	-0.372794	-0.830098	-0.146501	-0.136202	-0.194433	-0.480273	-0.563466	2
sm212	-42.8142	-20.2399	Santa Cruz do Escalvado	Pingo D'Ãgua, Santa Cruz do Escalvado, MG	8.06452	0	8.06452	0	0	0	0	0	0	0	0	0	0	0	8.06452	0	0	8.06452	-0.972076	-0.970944	-1.10232	-0.251604	-0.146501	-0.0855823	-0.194433	1.28	-0.233354	2
sm213	-42.8207	-20.2378	Santa Cruz do Escalvado	SÃ£o SebastiÃ£o do Soberbo, Santa Cruz do Escalvado, MG	0	0	0	0	0	0	0	0	0	0	0	0	0	0	0	0	0	0	-0.972076	-0.970944	-1.12896	-0.505639	-0.146501	-0.239145	-0.194433	1.35638	-0.523395	2
sm214	-42.8763	-20.2486	Santa Cruz do Escalvado	PatrimÃ´nio, Santa Cruz do Escalvado, MG	0	0	0	0	0	0	0	0	0	0	0	0	0	0	0	0	0	0	-0.972076	-0.970944	-1.11231	0.481097	-0.146501	-0.283031	-0.194433	2.02087	-0.523395	3
sm215	-42.965	-22.5632	Guapimirim	Fragmento 1, Bacia HidrogrÃ¡fica do Rio Macacu, Guapimirim e Cachoeiras de Macacu, RJ	52	0	0	0	0	0	52	0	0	0	0	0	0	0	0	0	0	0	-0.515103	-0.427387	-0.15627	1.88703	-0.146501	-0.0311201	-0.194433	-0.164866	-0.557742	3
sm216	-42.9544	-22.5615	Guapimirim	Fragmento 2, Bacia HidrogrÃ¡fica do Rio Macacu, Guapimirim e Cachoeiras de Macacu, RJ	53.7037	0	0	0	0	0	53.7037	0	0	0	0	0	0	0	0	0	0	0	-0.515103	-0.427387	-0.182919	1.90966	-0.146501	-0.283031	-0.194433	0.126535	-0.557742	3
sm217	-42.8614	-22.5304	Guapimirim	Fragmento 4, Bacia HidrogrÃ¡fica do Rio Macacu, Guapimirim e Cachoeiras de Macacu, RJ	9.09091	0	0	0	0	0	9.09091	0	0	0	0	0	0	0	0	0	0	0	0.170355	-0.427387	-0.332821	-0.931162	-0.146501	-0.283031	-0.194433	4.73522	-0.557742	3
sm218	-42.8049	-22.5428	Guapimirim	Fragmento 5, Bacia HidrogrÃ¡fica do Rio Macacu, Guapimirim e Cachoeiras de Macacu, RJ	34	0	0	0	0	0	34	0	0	0	0	0	0	0	0	0	0	0	-0.515103	-0.283635	-0.369463	-0.644304	-0.146501	-0.283031	-0.194433	4.1925	-0.557742	3
sm219	-42.7918	-22.5223	Guapimirim	Fragmento 6, Bacia HidrogrÃ¡fica do Rio Macacu, Guapimirim e Cachoeiras de Macacu, RJ	2.38095	0	0	0	0	0	2.38095	0	0	0	0	0	0	0	0	0	0	0	-0.286617	-0.283635	-0.356139	0.432891	-0.146501	-0.283031	-0.194433	0.439182	-0.557742	3
sm22	-42.6166	-19.7284	TimÃ³teo	Parque Estadual do Rio Doce (campo sujo), MG	74.5455	0	0	0	0	0	66.3636	0	0	0	4.54545	0	0	0	8.18182	0	3.63636	4.54545	0.855814	1.46702	-1.1223	-0.690443	-0.146501	-0.283031	-0.194433	-0.567387	-0.305864	3
sm220	-42.9045	-22.5819	Guapimirim	Fragmento 9, Bacia HidrogrÃ¡fica do Rio Macacu, Guapimirim e Cachoeiras de Macacu, RJ	40.7407	0	0	0	0	0	40.7407	0	0	0	0	0	0	0	0	0	0	0	0.398842	-0.427387	-0.249542	-0.133845	-0.146501	-0.283031	-0.194433	3.74069	-0.557742	3
sm221	-42.8625	-22.5882	Guapimirim	Fragmento 13, Bacia HidrogrÃ¡fica do Rio Macacu, Guapimirim e Cachoeiras de Macacu, RJ	13.5417	0	0	0	0	0	12.5	0	0	0	1.04167	0	0	0	1.04167	0	0	1.04167	0.855814	-0.283635	-0.269529	0.569471	-0.146501	-0.283031	-0.194433	0.847174	-0.557742	3
sm222	-42.9073	-22.537	Guapimirim	Fragmento 16, Bacia HidrogrÃ¡fica do Rio Macacu, Guapimirim e Cachoeiras de Macacu, RJ	72.8571	0	0	0	0	0	72.8571	0	0	0	0	0	0	0	0	0	0	0	0.398842	-0.427387	-0.246211	1.20417	-0.146501	-0.283031	-0.194433	-0.292767	-0.557742	3
sm223	-42.8309	-22.5391	Guapimirim	Fragmento 17, Bacia HidrogrÃ¡fica do Rio Macacu, Guapimirim e Cachoeiras de Macacu, RJ	38.4615	0	0	0	0	0	34.6154	0	0	0	3.84615	0	0	0	3.84615	0	0	3.84615	0.170355	-0.283635	-0.422762	0.680241	-0.146501	-0.283031	-0.194433	3.14525	-0.557742	3
sm224	-42.8383	-22.5432	Guapimirim	Fragmento 18, Bacia HidrogrÃ¡fica do Rio Macacu, Guapimirim e Cachoeiras de Macacu, RJ	30.4348	0	0	0	0	0	30.4348	0	0	0	0	0	0	0	0	0	0	0	-0.743589	-0.283635	-0.416099	0.0342018	-0.146501	-0.283031	-0.194433	2.7894	-0.557742	3
sm225	-42.759	-22.4672	Guapimirim	Fragmento 19, Bacia HidrogrÃ¡fica do Rio Macacu, Guapimirim e Cachoeiras de Macacu, RJ	46.0526	0	0	0	0	0	46.0526	0	0	0	0	0	0	0	0	0	0	0	-0.286617	-0.283635	-0.456073	0.631094	-0.146501	-0.283031	-0.194433	1.11595	-0.557742	3
sm226	-42.8768	-22.5112	Guapimirim	Controle A, Bacia HidrogrÃ¡fica do Rio Macacu, Guapimirim e Cachoeiras de Macacu, RJ	25	0	0	0	0	0	25	0	0	0	0	0	0	0	0	0	0	0	0.398842	-0.427387	0.0136189	-0.0839299	-0.146501	-0.283031	-0.194433	-0.100742	-0.557742	3
sm227	-42.8571	-22.5068	Guapimirim	Controle B, Bacia HidrogrÃ¡fica do Rio Macacu, Guapimirim e Cachoeiras de Macacu, RJ	13.7931	0	0	0	0	0	12.069	0	0	0	1.72414	0	0	0	1.72414	0	0	1.72414	0.627328	-0.283635	-0.306171	1.00022	-0.146501	-0.283031	-0.194433	-0.403807	-0.557742	3
sm228	-52.429	-31.8141	Pelotas	Horto BotÃ¢nico IrmÃ£o Teodoro Luis, RS	47.5138	0	0.552486	0	0	0	0	0	0	0	43.6464	0	3.31492	0	47.5138	0	0	44.1989	0.170355	-1.0318	-0.346145	0.746697	-0.146501	-0.283031	-0.194433	0.195755	-0.418827	4
sm229	-48.2575	-25.1523	Guaraquecaba	Reserva Natural Salto Morato (floresta primÃ¡ria), GuaraqueÃ§aba, PR	16.1972	0	6.33803	0	0	0	0	0	0	2.11268	0	0	7.74648	0	16.1972	0	0	8.4507	0.627328	1.51978	2.39206	-1.1468	-0.146501	-0.283031	-0.194433	-0.532106	0.706608	5
sm23	-42.4694	-19.6223	TimÃ³teo	Parque Estadual do Rio Doce (Ã¡rea de eucalipto com sub bosque nativo), MG	30.1887	0	0	0	0	0	30.1887	0	0	0	0	0	0	0	0	0	0	0	-0.286617	1.46702	-1.11231	2.12578	-0.146501	0.444617	-0.194433	-0.44897	-0.0425372	3
sm230	-48.2414	-25.1494	Guaraquecaba	Reserva Natural Salto Morato (floresta secundÃ¡ria), GuaraqueÃ§aba, PR	42.8571	0	0	0	0	0	0	0	0	0	42.8571	0	0	0	42.8571	0	0	42.8571	-0.972076	-1.0318	2.42204	-0.824647	-0.146501	-0.283031	-0.194433	-0.330663	0.221934	5
sm231	-42.327	-22.5424	Silva Jardim	Fragmento A, Fazenda Rio Preto, Silva Jardim, RJ	6.12245	0	0	0	0	0	6.12245	0	0	0	0	0	0	0	0	0	0	0	-0.972076	-0.283635	-0.979063	0.0641855	-0.146501	-0.283031	-0.194433	0.153257	-0.387247	2
sm232	-42.3248	-22.5334	Silva Jardim	Fragmento B, Fazenda Rio Preto, Silva Jardim, RJ	0	0	0	0	0	0	0	0	0	0	0	0	0	0	0	0	0	0	-1.42905	-0.283635	-1.16228	0.596355	-0.146501	-0.283031	-0.194433	0.741325	-0.391922	3
sm233	-42.3262	-22.5357	Silva Jardim	Corredor A-B, Fazenda Rio Preto, Silva Jardim, RJ	33.3333	0	0	0	0	0	33.3333	0	0	0	0	0	0	0	0	0	0	0	-1.20056	-0.283635	-1.10898	0.0987325	-0.146501	-0.283031	-0.194433	3.11142	-0.531981	3
sm234	-42.3264	-22.5354	Silva Jardim	Matriz 1, Fazenda Rio Preto, Silva Jardim, RJ	7.69231	0	0	0	0	0	7.69231	0	0	0	0	0	0	0	0	0	0	0	-1.42905	-0.283635	-1.10898	0.0872198	-0.146501	-0.283031	-0.194433	3.16764	-0.530837	3
sm235	-42.3563	-22.5321	Silva Jardim	Fragmento C, Fazendas Vale do Cedro e Santa Helena, Silva Jardim, RJ	30.9179	0	0	0	0	0	30.9179	0	0	0	0	0	0	0	0	0	0	0	0.170355	-0.283635	-1.12563	-0.23052	-0.146501	-0.283031	-0.194433	2.80534	-0.390396	2
sm236	-42.3474	-22.5274	Silva Jardim	Fragmento D, Fazendas Vale do Cedro e Santa Helena, Silva Jardim, RJ	14.2857	0	0	0	0	0	14.2857	0	0	0	0	0	0	0	0	0	0	0	-0.743589	-0.283635	-1.12563	-0.777966	-0.146501	-0.283031	-0.194433	3.63691	-0.39488	2
sm237	-42.3511	-22.5318	Silva Jardim	Corredor C-D, Fazendas Vale do Cedro e Santa Helena, Silva Jardim, RJ	3.33333	0	0	0	0	0	3.33333	0	0	0	0	0	0	0	0	0	0	0	-0.515103	-0.283635	-1.12563	-0.133262	-0.146501	-0.283031	-0.194433	2.87137	-0.545434	2
sm238	-50.3487	-30.3653	Palmares do Sul	Mata de restinga 1, Lagoa da Porteira, Fazenda Marcelina, RS	89.4737	0	0	0	0	0	0	0	0	0	89.4737	0	0	0	89.4737	0	0	89.4737	-1.42905	-0.949655	-0.0163615	0.947811	-0.146501	0.0391931	-0.194433	-0.521816	-0.485231	4
sm239	-50.3357	-30.3803	Palmares do Sul	Mata de Pinus 1, Lagoa da Porteira, Fazenda Marcelina, RS	39.1304	0	0	0	0	0	0	0	0	0	34.7826	0	4.34783	0	39.1304	0	0	34.7826	-1.20056	-0.952697	0.00362542	0.695674	-0.146501	0.114534	-0.194433	-0.567387	-0.492864	4
sm24	-53.8968	-27.2108	Derrubadas	Parque Estadual do Turvo, Derrubadas, RS	82.549	0	73.9216	0	0	0	0	0	0	1.17647	7.45098	0	0	0	82.549	0	0	82.549	0.855814	1.37134	1.03628	-1.22517	-0.146501	-0.283031	-0.194433	-0.567387	0.0467649	3
sm240	-50.3476	-30.3892	Palmares do Sul	Mata de restinga 2, Lagoa do Potreirinho, Fazenda Duas Lagoas, RS	92.8571	0	0	0	0	0	0	0	0	0	92.8571	0	0	0	92.8571	0	0	92.8571	-1.42905	-0.992249	-0.0196926	0.804263	-0.146501	-0.00708258	-0.194433	1.79774	-0.485231	4
sm241	-50.3548	-30.3808	Palmares do Sul	Mata de Pinus 2, Lagoa da Porteira, Fazenda Marcelina, RS	100	0	0	0	0	0	0	0	0	0	0	0	0	0	100	0	100	0	-1.65753	-0.981296	-0.00969917	1.13333	-0.146501	0.30756	-0.194433	0.508288	-0.492864	4
sm242	-39.1658	-15.2064	Una	Ãrea de cabruca, Fazenda Jueirana, BA	42.8571	0	0	0	0	0	30.4348	0	0	0	12.4224	0	0	0	12.4224	0	0	12.4224	-0.0581308	1.26557	-0.122958	-0.309119	-0.146501	0.330885	-0.194433	-0.556825	-0.256252	2
sm243	-40.4594	-20.3743	Viana	Coacas, municÃ­pio de Viana, ES	55.4455	0	0	0	0	0	54.4554	0	0	0	0.990099	0	0	0	0.990099	0	0	0.990099	1.31279	-0.948885	-1.01904	-0.4174	-0.146501	-0.194228	-0.194433	-0.338547	-0.408905	3
sm244	-40.4563	-20.3912	Viana	Fazenda Boa Baixa, municÃ­pios de Viana, ES	37.5	0	0	0	0	0	37.5	0	0	0	0	0	0	0	0	0	0	0	0.398842	-0.948885	-1.07234	-0.859982	-0.146501	-0.283031	-0.194433	4.1003	-0.529119	3
sm245	-40.4832	-20.3669	Viana	Formate, municÃ­pio de Viana, ES	18.2927	0	0	0	0	0	18.2927	0	0	0	0	0	0	0	0	0	0	0	0.398842	-0.948885	-1.09898	-0.180499	-0.146501	-0.283031	-0.194433	-0.12944	-0.408905	3
sm246	-40.4482	-20.3844	Viana	Perobas, municÃ­pio de Viana, ES	5	0	0	0	0	0	5	0	0	0	0	0	0	0	0	0	0	0	0.398842	-0.948885	-1.08899	1.5422	-0.146501	0.170969	-0.194433	0.262187	-0.494772	3
sm247	-40.4683	-20.3792	Viana	Pimenta, municÃ­pio de Viana, ES	2	0	0	0	0	0	2	0	0	0	0	0	0	0	0	0	0	0	0.398842	-0.948885	-1.05235	-0.259356	-0.146501	-0.283031	-0.194433	-0.0241868	-0.529119	3
sm248	-40.4329	-20.3933	Viana	PovoaÃ§Ã£o, municÃ­pio de Viana, ES	12.3457	0	0	0	0	0	12.3457	0	0	0	0	0	0	0	0	0	0	0	0.627328	-0.948885	-1.1323	0.545122	-0.146501	-0.283031	-0.194433	1.02307	-0.494772	3
sm249	-40.4529	-20.3858	Viana	Ribeira, municÃ­pio de Viana, ES	4.7619	0	0	0	0	0	4.7619	0	0	0	0	0	0	0	0	0	0	0	0.170355	-0.948885	-1.07234	0.636139	-0.146501	-0.283031	-0.194433	0.520691	-0.529119	3
sm25	-56.6211	-20.8335	Bonito	Parque Nacional Serra da Bodoquena, MS	7.5	0	2.5	0	0	0	0	0	0	0	2.5	0	0	0	7.5	0	2.5	5	0.855814	1.53565	-0.386119	0.367682	-0.146501	-0.283031	-0.194433	0.3643	-0.573961	3
sm250	-40.6024	-20.775	Anchieta	Ãrea de capoeirÃ£o, Samarco MineraÃ§Ã£o S.A., Anchieta, ES	0	0	0	0	0	0	0	0	0	0	0	0	0	0	0	0	0	0	-0.286617	-0.904183	-1.36215	1.90322	-0.146501	0.391568	-0.194433	-0.248798	-0.401177	3
sm251	-40.6055	-20.7705	Anchieta	Ãrea de capoeirinha, Samarco MineraÃ§Ã£o S.A., Anchieta, ES	0	0	0	0	0	0	0	0	0	0	0	0	0	0	0	0	0	0	-0.972076	-0.904183	-1.36215	1.56986	-0.146501	0.518536	-0.194433	-0.15628	-0.524063	3
sm252	-40.5907	-20.7764	Anchieta	Ãrea de alagado, Samarco MineraÃ§Ã£o S.A., Anchieta, ES	0	0	0	0	0	0	0	0	0	0	0	0	0	0	0	0	0	0	-1.20056	-0.904183	-1.35881	0.9157	-0.146501	-0.164034	-0.194433	-0.0569631	-0.604492	3
sm253	-40.5917	-20.0775	Anchieta	Ãrea de vegetaÃ§Ã£o exÃ³tica (Leocaena leucocephala), Samarco MineraÃ§Ã£o S.A., Anchieta, ES	0	0	0	0	0	0	0	0	0	0	0	0	0	0	0	0	0	0	-1.65753	-0.904183	-1.35548	0.432581	-0.146501	-0.164034	-0.194433	-0.266149	-0.612411	3
sm254	-49.7631	-28.843	Timbe do Sul	Barragem do rio do Salto, TimbÃ© do Sul, SC	45.8333	0	0	0	0	0	0	25	0	0	0	0	20.8333	0	20.8333	0	0	25	-0.286617	-0.973744	-0.206237	-0.92584	-0.146501	-0.283031	-0.194433	-0.464145	-0.57835	4
sm255	-52.5667	-27.2167	Chapeco	Reserva IndÃ­gena Aldeia CondÃ¡, ChapecÃ³, SC	60	0	33.3333	0	0	0	0	0	0	0	0	0	26.6667	0	60	0	0	33.3333	-1.20056	-1.00393	1.52929	1.11398	-0.146501	-0.220653	-0.194433	0.0347251	-0.599053	3
sm256	-49.5878	-28.6218	Sideropolis	Barragem do rio SÃ£o Bento, SiderÃ³polis, SC	33.3333	0	0	0	0	16.6667	0	0	0	0	0	0	16.6667	0	16.6667	0	0	0	-0.743589	-0.928646	0.126878	-1.22517	-0.146501	-0.283031	-0.194433	-0.567387	-0.56795	3
sm257	-35.0667	-7.87491	#N/A	Diversas localidades no Estado de Pernambuco, PE	9.09091	0	0	0	0	0	9.09091	0	0	0	0	0	0	0	0	0	0	0	1.0843	-0.657672	-0.0330172	-1.10749	-0.146501	-0.283031	-0.194433	-0.508738	1.86563	2
sm258	-39.0353	-13.5253	Cairu	Faz. SubauÂ´ma	21.0526	0	0	0	0	0	5.26316	0	0	0	15.7895	0	0	0	15.7895	0	0	15.7895	-0.0581308	0.0142819	2.29546	-1.12437	-0.146501	-0.283031	-0.194433	-0.518829	-0.519578	3
sm259	-39.2327	-13.701	Nilo PecÂ¸anha	Faz. Sa~o Joa~o	0	0	0	0	0	0	0	0	0	0	0	0	0	0	0	0	0	0	-0.0581308	-0.196924	1.44601	-0.179553	-0.146501	-0.283031	-0.194433	-0.493038	-0.519578	2
sm26	-41.7869	-20.4436	Alto CaparaÃ³	Parque Nacional do CaparaÃ³, MG/ES	45.4301	0	0	0	0	22.3118	12.9032	0	0	0	4.03226	0	6.1828	0	10.2151	0	0	4.03226	2.91219	1.9925	0.856399	-1.22517	-0.146501	-0.283031	-0.194433	-0.567387	-0.306723	5
sm260	-39.7067	-13.5789	Wenceslau Guimara~es	EstacÂ¸a~o EcoloÂ´gica Nova EsperancÂ¸a	5.88235	5.88235	0	0	0	0	0	0	0	0	0	0	0	0	5.88235	5.88235	0	0	-0.0581308	0.320378	-0.672598	-0.933642	-0.146501	-0.283031	-0.194433	-0.388442	-0.519578	2
sm261	-39.1433	-14.018	Camamu	Projeto de assentamento Zumbi dos Palmares Faz. Pedra Formosa	66.6667	66.6667	0	0	0	0	0	0	0	0	0	0	0	0	66.6667	66.6667	0	0	-1.42905	-0.584135	2.20218	-1.22517	-0.146501	-0.283031	-0.194433	-0.567387	-0.519578	1
sm262	-39.4512	-13.9528	Ibirapitanga	Faz. Pedra formosa	0	0	0	0	0	0	0	0	0	0	0	0	0	0	0	0	0	0	-0.972076	0.111467	0.246799	0.35086	-0.146501	-0.283031	-0.194433	-0.272405	-0.519578	1
sm263	-39.6727	-13.8649	Itamari	Fazenda SÃ£o Roque	0	0	0	0	0	0	0	0	0	0	0	0	0	0	0	0	0	0	-0.0581308	-0.0201538	-0.279522	-1.00337	-0.146501	-0.283031	-0.194433	-0.460418	-0.519578	3
sm264	-39.0605	-14.4242	UrucÂ¸uca	Fazenda Caititu	0	0	0	0	0	0	0	0	0	0	0	0	0	0	0	0	0	0	-0.972076	0.016581	1.75914	0.101117	-0.146501	-0.283031	-0.194433	-0.309532	-0.519578	1
sm265	-39.0869	-14.3436	ItacareÂ´	Fazenda Rio CapitÃ£o	0	0	0	0	0	0	0	0	0	0	0	0	0	0	0	0	0	0	-1.20056	1.26557	1.8191	-0.60633	-0.146501	-0.283031	-0.194433	-0.567387	-0.519578	1
sm266	-39.0598	-15.1665	Una	RPPN Ecoparque de Una	0	0	0	0	0	0	0	0	0	0	0	0	0	0	0	0	0	0	-0.743589	-0.338516	0.47998	-0.931792	-0.146501	-0.283031	-0.194433	-0.526549	-0.519578	2
sm267	-39.3911	-15.1972	Arataca	Faz. Orion â€“ Serra das Lontras	0	0	0	0	0	0	0	0	0	0	0	0	0	0	0	0	0	0	-0.743589	0.358612	-0.839155	-1.12202	-0.146501	-0.283031	-0.194433	-0.517105	-0.519578	2
sm268	-39.527	-15.1552	Jussari	RPPN Serra do Teimoso	0	0	0	0	0	0	0	0	0	0	0	0	0	0	0	0	0	0	-1.20056	1.76901	-1.09898	-0.311329	-0.146501	-0.283031	-0.194433	-0.0583459	-0.519578	3
sm269	-39.1658	-15.2064	Una	Reserva BiolÃ³gica de Una	10.4167	0	0	0	0	0	0	0	0	0	10.4167	0	0	0	10.4167	0	0	10.4167	1.0843	1.2233	-0.122958	-0.979317	-0.146501	-0.283031	-0.194433	-0.567387	-0.519578	2
sm27	-46.9167	-22.7167	Pedreira	Pedreira, SP	53.5714	17.1429	21.4286	1.42857	0	0	0	0	0	0	10.7143	0	2.85714	0	53.5714	18.5714	0	32.1429	0.855814	-0.147533	-0.372794	1.20417	0.765629	0.00237813	-0.194433	1.56451	-0.44039	4
sm270	-39.1613	-15.6199	Canavieiras	Fazenda Monte Cristo	0	0	0	0	0	0	0	0	0	0	0	0	0	0	0	0	0	0	-1.20056	-0.444903	0.223481	-0.336075	-0.146501	-0.283031	-0.194433	-0.225039	-0.519578	2
sm271	-39.3737	-15.9736	Belmonte	Faz. Taquara	0	0	0	0	0	0	0	0	0	0	0	0	0	0	0	0	0	0	-1.42905	0.0596228	-0.865804	-0.986609	-0.146501	-0.0105208	-0.194433	-0.567387	-0.519578	2
sm272	-39.6359	-15.9269	Itapebi	Faz. Palmeiras	0	0	0	0	0	0	0	0	0	0	0	0	0	0	0	0	0	0	-1.20056	0.161079	-1.56868	-0.988792	-0.146501	-0.283031	-0.194433	-0.435036	-0.519578	2
sm273	-39.121	-16.3244	Porto Seguro	RPPN EstacÂ¸a~o Veracruz	33.3333	0	0	33.3333	0	0	0	0	0	0	0	0	0	0	33.3333	33.3333	0	0	-1.20056	-0.113314	0.146865	-1.22517	-0.146501	-0.283031	-0.194433	-0.567387	-0.519578	3
sm274	-39.4241	-16.2864	Santa Cruz de CabraÂ´lia	Mata da Cara Branca â€“ Veracel Celulose	0	0	0	0	0	0	0	0	0	0	0	0	0	0	0	0	0	0	-0.972076	0.297047	-0.842486	-0.172414	-0.146501	1.40462	-0.194433	-0.567387	-0.519578	3
sm275	-39.914	-16.5993	Guaratinga	Fazenda Bela Vista	0	0	0	0	0	0	0	0	0	0	0	0	0	0	0	0	0	0	-0.286617	1.18487	-1.54203	-0.238869	-0.146501	-0.283031	-0.194433	0.315615	-0.519578	2
sm276	-39.3398	-17.1067	Prado	Parque Nacional do Descobrimento	0	0	0	0	0	0	0	0	0	0	0	0	0	0	0	0	0	0	-1.42905	0.466217	-1.19892	-0.841539	-0.146501	-0.283031	-0.194433	-0.304461	-0.519578	3
sm277	-39.6731	-17.292	Teixeira de Freitas	Fazenda Alcoprado	7.69231	0	0	0	0	0	7.69231	0	0	0	0	0	0	0	0	0	0	0	-0.515103	0.282517	-1.30552	-0.849838	-0.146501	-0.283031	-0.194433	-0.567387	-0.519578	3
sm278	-39.8418	-17.1692	Itamaraju	Fazenda Princesa do PajaÃº	11.1111	0	0	0	0	0	11.1111	0	0	0	0	0	0	0	0	0	0	0	-0.515103	1.26557	-1.11564	-0.767669	-0.146501	-0.283031	-0.194433	-0.250726	-0.519578	2
sm279	-39.3036	-16.5122	Porto Seguro	Parque Nacional do Pau Brasil	7.14286	0	0	0	0	0	7.14286	0	0	0	0	0	0	0	0	0	0	0	-0.743589	2.26245	-0.326158	-1.07459	-0.146501	-0.283031	-0.194433	-0.487094	-0.519578	3
sm28	-42.4803	-20.7181	Araponga	Parque Estadual Serra do Brigadeiro, MG	46.5517	0.689655	0	0.344828	0	11.7241	27.2414	0	0	0	6.2069	0	0.344828	0	7.58621	1.03448	0	6.2069	2.91219	0.0807605	0.126878	-1.05897	-0.146501	-0.283031	-0.194433	-0.48298	-0.250432	2
sm280	-46.9975	-23.7545	Cotia	Reserva Florestal do Morro Grande, Cotia, SP	11.3684	0	4.21053	0	0	0	0	0	0	0	7.15789	0	0	0	11.3684	0	0	11.3684	2.22673	1.54315	1.23615	-1.22517	-0.146501	-0.283031	-0.194433	-0.567387	-0.357384	3
sm281	-46.9602	-23.672	Cotia	Reserva Florestal do Morro Grande-M1, SP	54.878	0	32.3171	0	0	0	0	0	0	0.203252	22.3577	0	0	0	54.878	0	0	54.878	1.76976	-0.0286069	0.723153	-1.08395	-0.146501	-0.283031	-0.194433	-0.567387	1.14816	5
sm282	-46.9492	-23.6828	Cotia	Reserva Florestal do Morro Grande-M2, SP	46.8354	0	19.4937	0	0	0	0	0	0	0	27.3418	0	0	0	46.8354	0	0	46.8354	1.99825	-0.0286069	0.623219	-1.22517	-0.146501	-0.283031	-0.194433	-0.567387	1.14816	5
sm283	-46.9541	-23.7162	Cotia	Reserva Florestal do Morro Grande-M3, SP	29.6053	0	9.86842	0	0	0	0	0	0	0	19.7368	0	0	0	29.6053	0	0	29.6053	1.99825	1.54315	0.929685	-0.181221	-0.146501	-0.283031	-0.194433	-0.567387	1.14816	4
sm29	-46.9831	-23.7694	Caucaia do Alto	Reserva Florestal do Morro Grande, Caucaia do Alto, SP	24.0887	0.158479	9.66719	0	0	0	0	0	0	0	14.1046	0	0.158479	0	24.0887	0.158479	0	23.7718	3.14068	1.54315	1.25947	-1.22517	-0.146501	-0.283031	-0.194433	-0.567387	0.389662	3
sm03	-45.2333	-23.4333	Serra do Mar	Vargem Grande, Serra do Mar, SP	29.9728	0	18.2561	0.27248	0	0	0	0	0	0	11.4441	0	0	0	29.9728	0.27248	0	29.7003	1.54127	1.48006	1.14954	-0.88937	-0.146501	-0.283031	-0.194433	-0.461879	-0.28869	4
sm30	-46.9587	-23.6751	Caucaia do Alto	Reserva Florestal do Morro Grande (mata secundÃ¡ria A), Caucaia do Alto, SP	13.7255	0	10.7843	0	0	0	0	0	0	0	2.94118	0	0	0	13.7255	0	0	13.7255	0.627328	-0.0286069	0.699835	-1.22517	-0.146501	-0.283031	-0.194433	-0.567387	0.163545	5
sm31	-46.9577	-23.6968	Caucaia do Alto	Reserva Florestal do Morro Grande (mata secundÃ¡ria B), Caucaia do Alto, SP	6.73077	0	5.76923	0	0	0	0	0	0	0	0.961538	0	0	0	6.73077	0	0	6.73077	0.855814	-0.0286069	0.79977	-1.22517	-0.146501	-0.283031	-0.194433	-0.567387	0.163545	5
sm32	-46.9451	-23.7261	Caucaia do Alto	Reserva Florestal do Morro Grande (mata secundÃ¡ria C), Caucaia do Alto, SP	29.2308	0	20.7692	0	0	0	0	0	0	0	8.46154	0	0	0	29.2308	0	0	29.2308	0.855814	1.54315	0.839744	-1.22517	-0.146501	-0.283031	-0.194433	-0.567387	0.163545	4
sm33	-46.9472	-23.7247	Caucaia do Alto	Reserva Florestal do Morro Grande (mata madura Grilos), Caucaia do Alto, SP	19.7674	0	9.30233	0	0	0	0	0	0	0	10.4651	0	0	0	19.7674	0	0	19.7674	2.22673	-0.0286069	0.82975	-1.21584	-0.146501	-0.283031	-0.194433	-0.567387	0.163545	4
sm34	-46.9588	-23.6741	Caucaia do Alto	Reserva Florestal do Morro Grande (mata madura Quilombo), Caucaia do Alto, SP	11.3043	0	5.21739	0	0	0	0	0	0	0	6.08696	0	0	0	11.3043	0	0	11.3043	1.99825	1.54315	0.723153	-1.14299	-0.146501	-0.283031	-0.194433	-0.567387	0.163545	5
sm35	-46.9966	-23.7442	Caucaia do Alto	Reserva Florestal do Morro Grande (mata madura Torres), Caucaia do Alto, SP	7.40741	0	0	0	0	0	0	0	0	0	7.40741	0	0	0	7.40741	0	0	7.40741	0.855814	1.54315	1.12289	-1.22517	-0.146501	-0.283031	-0.194433	-0.567387	0.163545	3
sm36	-46.9273	-22.8309	Campinas	Mata RibeirÃ£o Cachoeira, Campinas, SP	63.964	0	25.045	0	0	0	0	0	0	0	38.9189	0	0	0	63.964	0	0	63.964	0.170355	-0.0505164	-0.462735	0.129291	-0.146501	0.0128303	-0.194433	-0.406811	0.328028	4
sm37	-40.4667	-20.2667	Cariacica	Reserva BiolÃ³gica Duas Bocas, Cariacica, ES	17.9487	0	0	0	0	0	7.69231	0	0	0	10.2564	0	0	0	10.2564	0	0	10.2564	1.31279	-0.833525	-1.01904	-0.410728	-0.146501	-0.283031	-0.194433	1.01138	-0.295178	3
sm38	-45.0878	-23.322	Itamambuca	Parque Estadual Serra do Mar (NÃºcleo Picinguaba), Itamambuca, SP	17.3913	0	9.09091	0	0	0	0	0	0	0	8.3004	0	0	0	17.3913	0	0	17.3913	2.22673	2.3227	0.853068	-1.22517	-0.146501	-0.283031	-0.194433	-0.567387	-0.28869	4
sm39	-45.236	-23.45	Vargem Grande	Parque Estadual Serra do Mar (NÃºcleo Santa VirgÃ­nia), Vargem Grande, SP	29.9728	0	18.2561	0.27248	0	0	0	0	0	0	11.4441	0	0	0	29.9728	0.27248	0	29.7003	1.31279	2.3227	1.17286	-1.22517	-0.146501	-0.283031	-0.194433	-0.567387	-0.28869	4
sm04	-48.1	-24.2167	Serra do Mar	SÃ£o Miguel Arcanjo, Serra do Mar, SP	12.1053	3.15789	3.68421	0	0	0	2.63158	0	0	0	2.63158	0	0	0	9.47368	3.15789	0	6.31579	1.99825	1.9667	-0.0496729	-1.22517	-0.146501	-0.283031	-0.194433	-0.567387	-0.28869	3
sm40	-39.0612	-15.172	Una	Reserva BiolÃ³gica de Una, BA	15.3364	0	0	0	0	0	5.4732	0	0	0	9.86317	0	0	0	9.86317	0	0	9.86317	0.855814	3.31775	0.526616	-1.22517	-0.146501	-0.283031	-0.194433	-0.567387	3.83638	2
sm41	-40.5948	-19.9709	Santa Teresa	Santa Teresa (interior do fragmento florestal), ES	1.19048	0	0	0	0	0	0	0	0	0	1.19048	0	0	0	1.19048	0	0	1.19048	0.170355	1.16538	-0.552676	1.75678	-0.146501	-0.00487106	-0.194433	-0.322126	-0.428941	5
sm42	-40.5799	-19.9603	Santa Teresa	Santa Teresa (arredores de plantaÃ§Ã£o de cafÃ©), ES	30	0	0	0	0	0	0	0	0	0	30	0	0	0	30	0	0	30	-0.286617	-0.970944	-0.566001	1.03547	-0.146501	0.280626	-0.194433	-0.0317229	-0.459948	5
sm43	-46.9642	-23.689	Caucaia do Alto	Reserva do Morro Grande (floresta contÃ­nua), Caucaia do Alto, Cotia, SP	11.1111	0	11.1111	0	0	0	0	0	0	0	0	0	0	0	11.1111	0	0	11.1111	0.170355	1.54315	0.723153	-1.22517	-0.146501	-0.283031	-0.194433	-0.567387	-0.518815	5
sm44	-47.0743	-23.7396	Caucaia do Alto	Reserva do Morro Grande (floresta fragmentada), Caucaia do Alto, Cotia, SP	23.0769	0	19.2308	0	0	0	0	0	0	0	3.84615	0	0	0	23.0769	0	0	23.0769	-0.0581308	-0.459133	1.05294	0.134067	-0.146501	-0.0514932	-0.194433	-0.50335	-0.486758	4
sm45	-47.1074	-23.7543	Caucaia do Alto	Reserva do Morro Grande (vegetaÃ§Ã£o nativa em inÃ­cio de regeneraÃ§Ã£o), Caucaia do Alto, Cotia, SP	85.4167	0	61.4583	0	0	0	0	0	0	8.33333	15.625	0	0	0	85.4167	0	0	85.4167	0.170355	-0.459133	1.12622	0.930388	-0.146501	0.116253	-0.194433	-0.289036	-0.486758	2
sm46	-47.0608	-23.7216	Caucaia do Alto	Reserva do Morro Grande (plantaÃ§Ã£o de Eucalipto), Caucaia do Alto, Cotia, SP	96.2963	0	42.5926	0	0	0	0	0	0	0	46.2963	0	7.40741	0	96.2963	0	0	88.8889	-0.743589	-0.459133	1.02629	2.46234	-0.146501	-0.0536484	-0.194433	-0.416641	-0.486758	4
sm47	-47.0577	-23.7261	Caucaia do Alto	Reserva do Morro Grande (Ã¡rea de agricultura), Caucaia do Alto, Cotia, SP	92.8571	21.4286	10.7143	39.2857	0	0	0	0	0	0	17.8571	0	3.57143	0	92.8571	60.7143	0	28.5714	-0.515103	-0.459133	1.35607	1.99029	-0.146501	-0.0177647	-0.194433	-0.507235	-0.486758	4
sm48	-47.1086	-23.7435	Caucaia do Alto	Reserva do Morro Grande (Ã¡rea rural com construÃ§Ãµes), Caucaia do Alto, Cotia, SP	42.8571	0	21.4286	3.57143	0	0	0	0	0	0	7.14286	0	10.7143	0	42.8571	3.57143	0	28.5714	-0.286617	-0.459133	1.10624	2.16408	-0.146501	-0.187216	-0.194433	-0.172787	-0.486758	2
sm49	-42.2484	-22.5873	Silva Jardim	Ilha dos Barbados (fragmento A), Reserva BiolÃ³gica PoÃ§o das Antas, RJ	70.9434	0	0	0	0	0	68.3019	0	0	0	2.64151	0	0	0	2.64151	0	0	2.64151	0.170355	0.372794	-1.35215	1.87811	-0.146501	-0.283031	-0.194433	0.26815	-0.327426	3
sm05	-40.5333	-19.95	Santa Teresa	EstaÃ§Ã£o BiolÃ³gica de Santa LÃºcia, Santa Teresa, ES	13.6752	0	0	0	0	0	2.13675	0	0	0	11.5385	0	0	0	11.5385	0	0	11.5385	3.36916	1.16538	-0.639286	-0.242719	-0.146501	-0.0472097	-0.194433	-0.38291	3.40199	5
sm50	-42.2479	-22.5826	Silva Jardim	Ilha dos Barbados (fragmento B), Reserva BiolÃ³gica PoÃ§o das Antas, RJ	75	0	0	0	0	0	75	0	0	0	0	0	0	0	0	0	0	0	-0.972076	0.372794	-1.33883	0.485871	-0.146501	-0.283031	-0.194433	-0.267833	-0.598958	3
sm51	-42.2446	-22.5791	Silva Jardim	Ilha dos Barbados (fragmento C), Reserva BiolÃ³gica PoÃ§o das Antas, RJ	73.1707	0	0	0	0	0	73.1707	0	0	0	0	0	0	0	0	0	0	0	-0.515103	0.372794	-1.33883	-0.797297	-0.146501	-0.283031	-0.194433	-0.567387	-0.521773	3
sm52	-42.2439	-22.5831	Silva Jardim	Ilha dos Barbados (fragmento D), Reserva BiolÃ³gica PoÃ§o das Antas, RJ	60.8333	0	0	0	0	0	57.5	0	0	0	3.33333	0	0	0	3.33333	0	0	3.33333	0.627328	0.372794	-1.33883	1.07242	-0.146501	-0.283031	-0.194433	0.134565	-0.180784	3
sm53	-42.2496	-22.5805	Silva Jardim	Ilha dos Barbados (fragmento E), Reserva BiolÃ³gica PoÃ§o das Antas, RJ	56.5217	0	0	0	0	0	56.5217	0	0	0	0	0	0	0	0	0	0	0	-0.972076	0.372794	-1.33883	-0.510581	-0.146501	-0.283031	-0.194433	-0.567387	-0.512423	3
sm54	-42.2553	-22.581	Silva Jardim	Ilha dos Barbados (fragmento F), Reserva BiolÃ³gica PoÃ§o das Antas, RJ	35.0877	0	0	0	0	0	21.0526	0	0	0	14.0351	0	0	0	14.0351	0	0	14.0351	-0.286617	0.372794	-1.32883	0.341881	-0.146501	-0.283031	-0.194433	-0.476191	-0.498589	3
sm55	-42.2478	-22.5754	Silva Jardim	Ilha dos Barbados (fragmento G), Reserva BiolÃ³gica PoÃ§o das Antas, RJ	72.3404	0	0	0	0	0	63.8298	0	0	0	8.51064	0	0	0	8.51064	0	0	8.51064	-0.286617	0.372794	-1.33883	-0.626531	-0.146501	-0.283031	-0.194433	-0.567387	-0.531504	3
sm56	-42.2603	-22.5838	Silva Jardim	Ilha dos Barbados (fragmento H), Reserva BiolÃ³gica PoÃ§o das Antas, RJ	40.9091	0	0	0	0	0	38.1818	0	0	0	2.72727	0	0	0	2.72727	0	0	2.72727	0.170355	0.372794	-1.3355	1.74671	-0.146501	-0.283031	-0.194433	-0.0392879	-0.460616	3
sm57	-42.2459	-22.5852	Silva Jardim	Ilha dos Barbados (matrix of open vegetation between A and D), Reserva BiolÃ³gica PoÃ§o das Antas, RJ	84.9673	29.4118	0	0	0	0	51.634	0	0	0	3.92157	0	0	0	33.3333	29.4118	0	3.92157	-0.286617	0.372794	-1.35215	1.57718	-0.146501	-0.283031	-0.194433	0.488685	-0.259973	3
sm58	-42.2641	-22.5836	Silva Jardim	Ilha dos Barbados, Reserva BiolÃ³gica PoÃ§o das Antas, RJ	36.7579	0	0	0	0	0	18.5042	0	0	0	18.2537	0	0	0	18.2537	0	0	18.2537	0.855814	0.372794	-1.3355	1.80892	-0.146501	-0.283031	-0.194433	0.0422713	4.26247	3
sm59	-42.9833	-22.3333	Guapimirim	Bacia HidrogrÃ¡fica do Rio Macacu, Guapimirim, Cachoeiras de Macacu e ItaboraÃ­, RJ	24.2588	0	0	0	0	0	23.5849	0	0	0	0.673854	0	0	0	0.673854	0	0	0.673854	1.99825	-0.399788	0.663193	0.792128	-0.146501	-0.283031	-0.194433	-0.00755216	-0.557742	4
sm06	-48.0667	-24.2333	Parque Estadual Intervales	Saibadela, Parque Estadual Intervales, SP	10.7965	0	0	0	0	8.31858	0	0	0	0	2.47788	0	0	0	2.47788	0	0	2.47788	0.627328	1.9667	0.446668	-0.910813	-0.146501	-0.283031	-0.194433	-0.447293	1.0414	3
sm60	-46.9399	-23.5698	Itapevi	MunicÃ­pio de Itapevi, SP	50	9.70149	0	0	0	0	22.3881	0	3.73134	4.47761	9.70149	0	0	0	27.6119	9.70149	0	17.9104	0.627328	-0.459133	0.136871	0.587658	-0.146501	-0.283031	-0.194433	0.328244	-0.339448	3
sm61	-35.0258	-7.9199	Recife	ESEC CaetÃ©s, PEDI, PEC SÃ£o JosÃ©, CIMNC, Aldeia e ESEC TapacurÃ¡; Recife, PE	0	0	0	0	0	0	0	0	0	0	0	0	0	0	0	0	0	0	0.170355	-0.657672	0.266786	-1.22517	-0.146501	-0.283031	-0.194433	-0.567387	1.79226	3
sm62	-42.4891	-20.4382	Vicosa	Centro de Estudos de Florestas Naturais (Mata do ParaÃ­so) (campo antrÃ³pico), ViÃ§osa, MG	73.125	1.25	0	1.25	0	0	28.75	0	0	0	41.875	0	0	0	44.375	2.5	0	41.875	1.54127	-0.512139	-0.812506	0.821221	-0.146501	-0.141422	-0.194433	1.50803	0.117749	3
sm63	-42.501	-20.434	Vicosa	Centro de Estudos de Florestas Naturais (Mata do ParaÃ­so) (capoeira), ViÃ§osa, MG	76.1006	0.628931	0	0	0	0	25.1572	0	0	0	50.3145	0	0	0	50.9434	0.628931	0	50.3145	0.627328	-0.512139	-0.762539	0.53291	-0.146501	-0.0736268	-0.194433	2.70264	0.117749	3
sm64	-42.4924	-20.4332	Vicosa	Centro de Estudos de Florestas Naturais (Mata do ParaÃ­so) (floresta nativa), ViÃ§osa, MG	75	0	0	0	0	0	9.61538	0	0	0	65.3846	0	0	0	65.3846	0	0	65.3846	-0.0581308	-0.512139	-0.792519	0.657853	-0.146501	-0.113324	-0.194433	1.59357	-0.0654352	3
sm65	-42.4935	-20.4392	Vicosa	Centro de Estudos de Florestas Naturais (Mata do ParaÃ­so) (mata secundÃ¡ria), ViÃ§osa, MG	80	0	0	0	0	0	7.69231	0	0	0	72.3077	0	0	0	72.3077	0	0	72.3077	-0.286617	-0.512139	-0.645948	0.796408	-0.146501	-0.127955	-0.194433	1.12202	-0.431803	3
sm66	-42.7611	-20.0647	Rio Casca	Fazenda Esmeralda (floresta primÃ¡ria), Rio Casca, MG	0	0	0	0	0	0	0	0	0	0	0	0	0	0	0	0	0	0	-0.515103	-0.972002	-1.16561	0.931203	0.49582	-0.283031	-0.194433	-0.0345892	1.19968	2
sm67	-42.7384	-20.0684	Rio Casca	Fazenda Esmeralda (floresta secundÃ¡ria), Rio Casca, MG	2.04082	0	0	0	0	0	0	0	0	0	2.04082	0	0	0	2.04082	0	0	2.04082	0.170355	-0.972002	-1.079	0.665677	-0.146501	-0.283031	-0.194433	0.524736	0.2933	2
sm68	-41.8214	-19.7272	Ipanema/Caratinga	Fazenda Montes Claros (floresta primÃ¡ria), Ipanema/Caratinga, MG	1.18343	0	0	0	0	0	0	0	0	0	1.18343	0	0	0	1.18343	0	0	1.18343	0.170355	-0.909558	-0.865804	-1.13444	-0.146501	-0.283031	-0.194433	-0.524801	0.2933	3
sm69	-41.8223	-19.714	Ipanema/Caratinga	Fazenda Montes Claros (floresta secundÃ¡ria), Ipanema/Caratinga, MG	1.91083	0	0	0	0	0	0.636943	0	0	0	1.27389	0	0	0	1.27389	0	0	1.27389	0.170355	-0.909558	-0.952414	-0.713875	-0.146501	-0.283031	-0.194433	-0.513216	0.2933	3
sm07	-48.3281	-24.2942	Parque Estadual Intervales	Barra Grande, Parque Estadual Intervales, SP	16.4	0	7.2	0	0	6.4	0	0	0	0.8	2	0	0	0	10	0	0	10	1.99825	1.9667	-0.172925	-1.22517	-0.146501	-0.283031	-0.194433	-0.567387	0.205715	2
sm70	-42.552	-19.6976	TimÃ³teo	Parque Estadual do Rio Doce (Campolina - floresta primÃ¡ria), MG	1.75439	0	0	0	0	0	1.75439	0	0	0	0	0	0	0	0	0	0	0	-0.515103	1.46702	-1.10565	-0.4368	-0.146501	-0.283031	-0.194433	-0.567387	0.2933	4
sm71	-42.5643	-19.5896	TimÃ³teo	Parque Estadual do Rio Doce (floresta secundÃ¡ria), MG	14.2105	0	0	0	0	0	14.2105	0	0	0	0	0	0	0	0	0	0	0	1.31279	1.46702	-1.10898	-0.850225	-0.146501	-0.283031	-0.194433	-0.517683	0.2933	4
sm72	-44.2043	-23.1867	Ilha Grande	Vila Dois Rios (Ã¡rea em regeneraÃ§Ã£o hÃ¡ 25 anos), Ilha Grande, RJ	0	0	0	0	0	0	0	0	0	0	0	0	0	0	0	0	0	0	-0.972076	-1.0318	0.210157	-1.0826	-0.146501	-0.283031	-0.194433	-0.567387	-0.187558	4
sm73	-44.2	-23.1834	Ilha Grande	Vila Dois Rios (Ã¡rea em regeneraÃ§Ã£o hÃ¡ 50 anos), Ilha Grande, RJ	0	0	0	0	0	0	0	0	0	0	0	0	0	0	0	0	0	0	-1.20056	-1.0318	0.210157	-1.1724	-0.146501	-0.283031	-0.194433	-0.567387	-0.187558	4
sm74	-44.2097	-23.172	Ilha Grande	Vila Dois Rios (Ã¡rea preservada), Ilha Grande, RJ	0	0	0	0	0	0	0	0	0	0	0	0	0	0	0	0	0	0	-1.20056	-0.860373	-0.0663287	-1.22517	-0.146501	-0.283031	-0.194433	-0.567387	-0.187558	4
sm75	-50.2158	-29.4777	Sao Francisco de Paula	Centro de Pesquisas e ConservaÃ§Ã£o da Natureza PrÃ³ Mata, SÃ£o Francisco de Paula, RS	72.9381	0	18.0412	0	0	3.09278	0	12.6289	22.4227	0	13.9175	0	2.83505	0	57.2165	0	0	67.0103	1.54127	-0.370036	1.67253	-0.663658	-0.146501	-0.283031	-0.194433	-0.34716	-0.0151551	1
sm76	-50.226	-29.4844	Sao Francisco de Paula	Fazenda TrÃªs Estrelas, SÃ£o Francisco de Paula, RS	93.5484	0	24.1935	0	0	0	0	0	0	0	69.3548	0	0	0	93.5484	0	0	93.5484	-0.972076	-1.02315	1.75581	1.24475	-0.146501	1.19236	-0.194433	0.0830283	-0.369215	1
sm77	-35.87	-9	Ibateguara	Floresta Coimbra, Centro de Endemismo Pernambuco, PE	0	0	0	0	0	0	0	0	0	0	0	0	0	0	0	0	0	0	-0.515103	-0.492639	0.933016	0.275086	-0.146501	0.408293	-0.194433	-0.567387	0.0814935	2
sm78	-35.8386	-8.9915	Ibateguara	Floresta AquidabÃ£, Centro de Endemismo Pernambuco, PE	0	0	0	0	0	0	0	0	0	0	0	0	0	0	0	0	0	0	-1.42905	-1.0318	0.659862	1.30789	-0.146501	0.134018	-0.194433	0.473668	-0.22553	2
sm79	-35.9142	-8.76264	Ibateguara	Floresta Espelho, Centro de Endemismo Pernambuco, PE	0	0	0	0	0	0	0	0	0	0	0	0	0	0	0	0	0	0	-0.515103	-1.0318	-1.12563	0.489473	4.00143	-0.283031	-0.194433	2.63329	-0.22553	1
sm08	-47.0271	-24.3877	Jureia	EstaÃ§Ã£o EcolÃ³gica JurÃ©ia, SP	0.558659	0	0	0	0	0	0	0	0	0.558659	0	0	0	0	0.558659	0	0	0.558659	-0.286617	0.918492	2.00898	0.441046	-0.146501	-0.283031	-0.194433	-0.567387	-0.204063	4
sm80	-35.8271	-8.67657	Ibateguara	Floresta AgerÃ³, Centro de Endemismo Pernambuco, PE	0	0	0	0	0	0	0	0	0	0	0	0	0	0	0	0	0	0	-0.972076	-1.0318	-0.805844	1.9433	-0.146501	0.436165	-0.194433	0.628779	-0.22553	1
sm81	-35.9002	-8.74821	Ibateguara	Floresta Fervedouro, Centro de Endemismo Pernambuco, PE	12.5	6.25	0	0	0	0	6.25	0	0	0	0	0	0	0	6.25	6.25	0	0	0.627328	-1.0318	-1.44876	-0.99102	-0.146501	-0.283031	-0.194433	-0.497967	-0.22553	1
sm82	-35.8429	-8.71487	Ibateguara	Floresta Serra do Quengo, Centro de Endemismo Pernambuco, PE	0	0	0	0	0	0	0	0	0	0	0	0	0	0	0	0	0	0	-0.286617	-0.991744	-1.40545	-0.610823	-0.146501	-0.283031	-0.194433	-0.391796	-0.22553	1
sm83	-35.0789	-8.19046	Ibateguara	Floresta XangÃ´, Centro de Endemismo Pernambuco, PE	0	0	0	0	0	0	0	0	0	0	0	0	0	0	0	0	0	0	-1.20056	-1.0318	-0.0563352	1.00833	1.98984	-0.283031	-0.194433	-0.0254379	-0.22553	3
sm84	-35.0722	-8.20131	Ibateguara	Floresta Cuxiu, Centro de Endemismo Pernambuco, PE	0	0	0	0	0	0	0	0	0	0	0	0	0	0	0	0	0	0	-1.20056	-0.979727	0.176845	0.269527	0.619575	-0.283031	-0.194433	2.63581	-0.22553	3
sm85	-35.0587	-8.23026	Ibateguara	Floresta CafÃ©, Centro de Endemismo Pernambuco, PE	0	0	0	0	0	0	0	0	0	0	0	0	0	0	0	0	0	0	-1.20056	-1.0318	0.536609	0.762799	-0.146501	-0.14398	-0.194433	-0.378309	-0.22553	2
sm86	-35.0564	-8.22305	Ibateguara	Floresta SÃ£o BrÃ¡s, Centro de Endemismo Pernambuco, PE	0	0	0	0	0	0	0	0	0	0	0	0	0	0	0	0	0	0	-0.972076	-1.0318	0.466655	1.7832	-0.146501	1.14973	-0.194433	-0.493145	-0.22553	2
sm87	-44.8363	-23.3634	Picinguaba	Sede, Parque Estadual Serra do Mar, Picinguaba, Ubatuba, SP	0	0	0	0	0	0	0	0	0	0	0	0	0	0	0	0	0	0	-0.0581308	1.48006	3.1982	0.838413	-0.146501	-0.283031	-0.194433	-0.496112	-0.546293	2
sm88	-44.8332	-23.3328	Picinguaba	Casa da Farinha, Parque Estadual Serra do Mar, Picinguaba, Ubatuba, SP	0	0	0	0	0	0	0	0	0	0	0	0	0	0	0	0	0	0	-0.286617	1.48006	3.04829	-1.22517	-0.146501	-0.283031	-0.194433	-0.567387	-0.523395	2
sm89	-45.3792	-23.1771	Vale do Paraiba	SÃ£o Luiz do Paraitinga (Fragmento sem rio), Vale do ParaÃ­ba, SP	70.3704	3.7037	33.3333	0.617284	0	0	0	0	0	0	32.0988	0	0.617284	0	70.3704	4.32099	0	65.4321	1.54127	-0.118877	-0.309502	0.725461	-0.146501	0.389399	-0.194433	0.246909	-0.248619	3
sm09	-40.0667	-19.15	Linhares	Reserva Florestal da Companhia Vale do Rio Doce, Linhares, ES	0.389105	0.389105	0	0	0	0	0	0	0	0	0	0	0	0	0.389105	0.389105	0	0	0.170355	2.10465	-0.902447	-0.277327	-0.146501	-0.194207	-0.194433	-0.475732	0.394814	4
sm90	-45.2735	-23.2118	Vale do Paraiba	SÃ£o Luiz do Paraitinga (Fragmento com rio), Vale do ParaÃ­ba, SP	78.9916	5.04202	25.2101	0.840336	0	0	0	0	0	0	47.8992	0	0	0	78.9916	5.88235	0	73.1092	0.627328	-0.302162	0.040268	1.29433	-0.146501	0.131455	-0.194433	0.501658	-0.248619	3
sm91	-45.3776	-23.1792	Vale do Paraiba	SÃ£o Luiz do Paraitinga (Borda do fragmento), Vale do ParaÃ­ba, SP	75.1938	3.10078	28.6822	0.775194	0	0	0	0	0	0	41.8605	0	0.775194	0	75.1938	3.87597	0	70.5426	1.76976	-0.118877	-0.309502	1.25936	-0.146501	1.34183	-0.194433	0.420797	-0.248619	3
sm92	-45.3804	-23.1796	Vale do Paraiba	SÃ£o Luiz do Paraitinga (Matriz sem rio), Vale do ParaÃ­ba, SP	87.9518	6.0241	9.63855	27.7108	0	0	0	0	0	0	33.7349	0	10.8434	0	87.9518	33.7349	0	43.3735	0.855814	-0.118877	-0.309502	1.19212	-0.146501	0.852043	-0.194433	0.0705192	-0.248619	3
sm93	-45.2755	-23.2164	Vale do Paraiba	SÃ£o Luiz do Paraitinga (Matriz com rio), Vale do ParaÃ­ba, SP	90	7.85714	17.8571	2.14286	0	0	0	0	0	0	55.7143	0	6.42857	0	90	10	0	73.5714	1.0843	-0.302162	-0.00303688	-0.558836	-0.146501	-0.283031	-0.194433	-0.179924	-0.248619	3
sm94	-48.3337	-24.1727	Ribeirao Grande	Mina Limeira (Site 1), RibeirÃ£o Grande, SP	40.9091	0	13.6364	0	0	0	0	0	0	0	27.2727	0	0	0	40.9091	0	0	40.9091	-0.286617	1.80205	-0.489384	-1.22517	-0.146501	-0.283031	-0.194433	-0.567387	-0.0310882	2
sm95	-48.332	-24.1748	Ribeirao Grande	Mina Limeira (Site 2), RibeirÃ£o Grande, SP	18.1818	0	0	0	0	0	0	0	0	0	18.1818	0	0	0	18.1818	0	0	18.1818	-0.0581308	1.80205	-0.35947	-1.22517	-0.146501	-0.283031	-0.194433	-0.567387	-0.0310882	2
sm96	-48.3285	-24.1782	Ribeirao Grande	Mina Limeira (Site 3), RibeirÃ£o Grande, SP	11.4286	0	8.57143	0	0	0	0	0	0	0	2.85714	0	0	0	11.4286	0	0	11.4286	1.76976	1.80205	-0.30284	-1.22517	-0.146501	-0.283031	-0.194433	-0.567387	-0.0310882	2
sm97	-48.3245	-24.181	Ribeirao Grande	Mina Limeira (Site 4), RibeirÃ£o Grande, SP	10	0	5	0	0	0	0	0	0	0	5	0	0	0	10	0	0	10	1.0843	1.80205	-0.312834	-1.22517	-0.146501	-0.283031	-0.194433	-0.567387	-0.0310882	2
sm98	-52.2665	-32.2875	Rio Grande	Praia do Cassino (dunas), Rio Grande, RS	81.1321	0	0	0	0	0	0	0	0	0	0	0	41.5094	0	81.1321	0	39.6226	0	-0.286617	-0.823375	-0.832493	0.815959	-0.146501	-0.283031	-0.194433	-0.567387	-0.0654352	5
sm99	-52.2768	-32.2862	Rio Grande	Praia do Cassino (restinga), Rio Grande, RS	91.3386	0	0	0	0	0	0	0	0.787402	0	0	0	55.9055	0	91.3386	0	34.6457	0.787402	-0.515103	-0.78169	-0.819168	-0.930584	-0.146501	-0.283031	-0.194433	-0.567387	-0.0654352	5

## Sheet: Model Metadata
Column name	Description
Response variable (PHHC)	Proportion of hantavirus hosts in community
Coefficient	Estimated coefficient in the best supported model
Model type	Best supported model type based on Monte Carlo randomizations (N= 999) for testing spatial signifficance of GW model terms
P-value	Estimated p-value of mixed GW
Fixed value (mixed model)	Fixed coefficient value on mixed model
edf (mixed)	Estimated degrees of freedom on mixed model
RSS mixed	Residual sum of squares
SE (fixed)	Standard error of fixed model coefficients
df (fixed)	Degrees of freedom on fixed model
Value (fixed)	coefficient value on fixed model
R2 adj (fixed)	Adjusted R-squared global model
enp (GW)	Effective number of parameters of GW model
edf (GW)	Effective degrees of freedom of GW model
Min (GW)	Minimum value Geographycally weighted (GW) model
1st q (GW)	First quartile of local regression coefficients on GW model
Med (GW)	Median GW model
3rd q (GW)	Third quartile GW
Max (GW)	Maximum GW
Min (fixed)	Minimum value on fixed model
1st q (fixed)	First quartile of local regression coefficients on fixed model
Med (fixed)	Median GW on fixed model
3rd q (fixed)	Third quartile on fixed model
Max (fixed)	Maximum on fixed model

## Sheet: Model Data
Response variable (PHHC)	Coefficient	Model type	P-value	Fixed value (mixed model)	Mixed model AICc	AICc (fixed)	AICc (GW)	Lowest AICc	Minimum value	First quartile	Median	Thrid quartile	Maximum	edf (mixed)	RSS (mixed)	Value (fixed)	SE (fixed)	df (fixed)	R2 adj (fixed)	RSS (fixed)	enp (GW)	edf (GW)	R2 adj (GW)	RSS (GW)	Min (GW)	1st q (GW)	Med (GW)	3rd q (GW)	Max (GW)
Hosts of potentially pathogenic hantavirus genotypes (%)	Intercept	Mixed	0.003		2498	2686	2488.275	GW	3.025338	8.257331	18.591433	40.511176	57.471	29.6	88580	24.3620	1.6321	277	0.2124	208815	43.69	239.309	0.697747	81584.04	-5.07369	8.13984	21.72329	41.11846	56.38
Hosts of potentially pathogenic hantavirus genotypes (%)	Habitat diversity	Mixed	0.001						-4.189440	1.252645	7.616543	13.247821	21.335			7.0571	1.6795								-4.34236	1.45450	6.73250	13.94628	22.052
Hosts of potentially pathogenic hantavirus genotypes (%)	Average rainfall	Mixed	0.007						-12.504883	-1.884366	4.085737	5.309450	10.515			10.3611	1.6598								-13.23311	-1.51228	4.05325	5.77377	16.422
Hosts of potentially pathogenic hantavirus genotypes (%)	Small mammal species richness	Mixed	0.030						-14.145538	-0.034254	1.659839	4.351519	10.808			0.2992	1.6923								-12.16052	-0.19829	1.61717	4.05067	10.159
Hosts of potentially pathogenic hantavirus genotypes (%)	Sugarcane amount (%)	Mixed	0.199	0.82314												1.1355	1.6593								-41.30551	-6.34682	-4.04101	5.72669	23.907
Hosts of potentially pathogenic hantavirus genotypes (%)	Tree plantation amount (%)	Mixed	0.122	2.7478												7.4689	1.6569								-22.20315	-0.49796	2.53176	6.15732	50.364
Hosts of all known hantavirus genotypes (%)	Intercept	Mixed	0.005		2544	2698.76	2535.977	GW	13.179769	23.701490	38.454096	51.322341	64.246	35.69	98429	32.65715	1.66169	275	0.1983	214891.6	52.69793	230.3021	0.5952599	90458.2	11.72392319	22.23033818	34.56246249	51.25097606	63.450
Hosts of all known hantavirus genotypes (%)	Habitat diversity	Mixed	0.199	7.67												8.68980	1.78322								-1.11697062	5.29852307	9.14161818	12.14949595	17.156
Hosts of all known hantavirus genotypes (%)	Average rainfall	Mixed	0.011						-11.184137	-5.645433	2.147473	6.211862	11.479			6.57139	1.69355								-13.09371870	-5.82184663	1.87752996	4.55125689	11.434
Hosts of all known hantavirus genotypes (%)	Small mammal species richness	Mixed	0.009						-13.887693	0.108707	4.910668	8.607673	10.467			5.64823	1.87354								-12.84290282	-0.09862571	5.73851356	8.76708755	10.556
Hosts of all known hantavirus genotypes (%)	Defaunation index	Mixed	0.000						-15.958603	-8.552941	-0.066104	3.000387	38.381			-2.81414	1.84251								-12.27008801	-7.22059595	-0.00036641	2.31268820	37.980
Hosts of all known hantavirus genotypes (%)	Sugarcane amount (%)	Mixed	0.083	0.2208713												-0.07557	1.68953								-55.40800756	-10.93135735	-3.89626478	1.05376479	12.200
Hosts of all known hantavirus genotypes (%)	Sampling effort (traps.nights)	Mixed	0.015						-6.797096	-5.102036	-3.401334	-0.613142	20.397			-5.62518	1.78232								-6.84759200	-4.84587026	-2.73736240	1.44496702	19.944
Hosts of all known hantavirus genotypes (%)	Tree plantation amount (%)	Mixed	0.008						-29.586088	-3.104059	2.289225	5.360271	35.855			5.42153	1.69519								-29.49396250	-1.02241171	2.06176272	5.18848218	55.357
Akodon montensis (%)	Intercept	Mixed	0.000		2241	2306.303	2217.576	GW	0.85356	2.33760	7.64125	15.61740	35.172	16.34	39995	8.5605	0.8371	279	0.1697	55323.2	28.1056	254.8944	0.4242223	34912.25	0.86333	2.69038	7.85882	17.12949	27.0766
Akodon montensis (%)	Average rainfall	Mixed	0.051	2.098062												5.8545	0.8406								-5.44192	0.69689	2.25585	4.54622	10.1569
Akodon montensis (%)	Maize amount (%)	Mixed	0.241	2.751707												2.7430	0.8529								-0.46845	2.43059	3.57337	4.01582	8.6036
Akodon montensis (%)	Defaunation index	Mixed	0.000						-6.51696	-1.80896	-0.46495	0.67897	19.974			-0.3313	0.8543								-6.56483	-1.41534	-0.27953	0.39658	13.8017
JUQV ARAUV Hosts (%)	Intercept	Mixed	0.000		2458	2624.784	2461.894	Mixed	0.80435	7.04687	13.40361	35.30728	46.822	23.73	80842	19.5971	1.4638	277	0.1679	167966	43.60467	239.3953	0.5733139	74127.8	3.894012	6.834647	13.612862	31.450043	49.782
JUQV ARAUV Hosts (%)	Average rainfall	Mixed	0.035						-9.41341	0.64256	3.46132	5.32045	16.889			10.3680	1.5138								-9.097884	-0.943251	1.654124	5.908677	17.582
JUQV ARAUV Hosts (%)	Small mammal species richness	Mixed	0.015						-14.44902	-2.87020	1.56584	2.90856	10.659			1.7701	1.5058								-13.884851	0.344384	2.627341	3.697452	11.099
JUQV ARAUV Hosts (%)	Habitat diversity	Mixed	0.367	4.149454												5.0600	1.5167								-0.090197	1.448397	3.379472	6.689342	12.200
JUQV ARAUV Hosts (%)	Maize amount (%)	Mixed	0.139	2.551113												0.9725	1.4808								-2.872530	0.363649	3.115439	4.228995	10.593
JUQV ARAUV Hosts (%)	Pasture amount (%)	Mixed	0.077	1.954028												0.4547	1.5192								-9.427712	-0.829128	1.168434	3.982161	15.219
Oligoryzomys flavescens (%)	Intercept	Mixed	0		1905	1929.598	1903.165	GW	0.4438241	0.6189587	0.8517057	3.0391531	4.8087			1.7944	0.4302	279	0.1239	14615.47	14.08434	268.9157	0.2096172	12660.96	0.3034041	0.5911728	0.8832516	2.9058368	4.4900
Oligoryzomys flavescens (%)	Tree plantation amount (%)	Mixed	0.981	2.15074												2.6965	0.4319								0.6504521	2.0519860	2.3559980	2.7444594	3.2804
Oligoryzomys flavescens (%)	Defaunation index	Mixed	0.002						-2.6983467	-1.3497811	-0.2113527	0.0278790	0.2362	9.972	12826	-0.9973	0.4463								-2.7118302	-1.4180834	-0.2327529	0.0333794	0.2350
Oligoryzomys flavescens (%)	Pasture amount (%)	Mixed	0.001						-1.0981543	-0.0059224	0.0478023	0.1265720	5.5889			-0.4080	0.4457								-1.1028209	-0.0095531	0.0411062	0.1010893	5.1879
Akodon cursor (%)	Intercept	Mixed	0.000		2192	2343.628	2174.632	GW	0.097736	1.869725	6.895907	11.517390	35.4106	20.11	32632	6.8628	0.8941	279	0.0264	63122.93	32.80814	250.1919	0.4939696	29302.96	0.41806	2.23161	6.96363	11.31285	34.1345
Akodon cursor (%)	Defaunation index	Mixed	0.000						-1.741929	0.160760	0.887174	2.616001	29.2770			0.6484	0.9798								-2.41515	-0.42731	0.79548	2.78894	27.9482
Akodon cursor (%)	Habitat diversity	Mixed	0.076	2.081328												2.9449	0.9438								-1.64014	0.68214	2.17837	3.11027	12.9549
Akodon cursor (%)	Small mammal species richness	Mixed	0.014						-4.692561	-1.138857	0.569749	2.895657	5.2434			1.1395	0.9471								-6.19460	-0.98879	0.23357	3.02878	5.0947
Oligoryzomys nigripes (%)	Intercept	Mixed	0.000		2322	2419.426	2320.562	GW	-0.16301	4.10968	6.39174	15.91263	21.9701	11.58	55302	9.8733	1.0223	279	0.01732	82510.27	23.20348	259.7965	0.3275277	52374.81	2.29894	4.20147	6.70257	16.10042	23.1051
Oligoryzomys nigripes (%)	Small mammal species richness	Mixed	0.003						-9.59869	-1.32253	2.28635	3.19418	5.4102			0.7582	1.0395								-8.41952	-1.01834	2.24234	3.01897	5.2710
Oligoryzomys nigripes (%)	Habitat diversity	Mixed	0.267	2.814418												2.8384	1.0534								0.17253	1.28736	2.03968	3.99088	5.8858
Oligoryzomys nigripes (%)	Pasture amount (%)	Mixed	0.305	2.081171												0.3695	1.0384								-0.55847	0.61048	1.50672	3.28582	6.0958
Akodon paranaensis (%)	Intercept	Mixed	0.683		1375	1413.733	1372.418	GW	-0.2494151	0.0248591	0.1787230	0.2540982	1.0313	22.98	1776	0.4398	0.1723	277	0.03856	2326644	33.29113	249.7089	0.2105114	1715.407	0.000000000000000000000000000000000000000004433	0.0000001982408972076899690735463099855451218900	0.0011085593125131803279165287889895807893481106	0.1551140386484853861404076269536744803190231323	0.7613
Akodon paranaensis (%)	Habitat diversity	Mixed	0.042						-1.7417356	-0.0969907	0.0135756	0.0280092	0.0967			-0.3414	0.1822								-1.834461	-0.0986980519909287923319141100364504382014274597	-0.0003604479518828533689094040237677063487353735	-0.0000000348221879473253233261420547250963863917	0.0003
Akodon paranaensis (%)	Average rainfall	Mixed	0.156	0.3143549												0.4401	0.1748								-0.00236	0.0000001067351914172622211153182436582653735968	0.0002629752951829427407882955325391094447695650	0.0845801753781195708725704207608941942453384399	1.2904
Akodon paranaensis (%)	Defaunation index	Mixed	0.025						-1.7461434	-0.1278397	-0.0077977	0.0135236	0.2965			-0.4278	0.1901								-1.7589	-0.1252341397688194191140098610048880800604820251	-0.0003709054668345546155842906710375928014400415	0.0000000000000111224523478838974719414695035979	0.0001
Akodon paranaensis (%)	Small mammal species richness	Mixed	0.006						-0.1384502	-0.0638271	-0.0072765	0.0915560	2.1166			0.2682	0.1927								-0.00000001934	0.0000000000070018664546132394917686558866165569	0.0003603609235298490024411444121454906053259037	0.0616713835048686570550202645790704991668462753	1.9971
Akodon paranaensis (%)	Sampling effort (traps.nights)	Mixed	0.000						-3.5829655	-0.0955752	-0.0067568	0.0014585	0.0186			-0.1605	0.1847								-3.8352	-0.0578801060891734053814872140719671733677387238	-0.0000149145155442782237969687186840417325583985	-0.0000000000000000000103964771329178844714614949	0.0076
AQAV hosts (%)	Intercept	Mixed	0.045		2146	2163.103	2106.849	GW	1.3123	2.2343	3.0383	4.0286	7.4553	8.535	30358	2.7412	0.6500	279	0.07004	33354.35	15.02675	267.9732	0.246436	25862.52	2.01981	3.34363	3.93840	4.54036	7.5760
AQAV hosts (%)	Sugarcane amount (%)	Mixed	0.117	2.188063												2.5173	0.6552								0.65508	2.82608	7.88309	14.35837	16.2201
AQAV hosts (%)	Habitat diversity	Mixed	0.074	2.045314												1.9405	0.6525								-0.18618	1.08794	2.10284	3.14159	4.7801
AQAV hosts (%)	Average rainfall	Mixed	0.001						-3.7003	-1.0647	0.7159	1.5383	3.4435			0.5503	0.6561								-3.68897	-1.18215	0.75539	1.46393	3.1910
Calomys tener (%)	Intercept	Mixed	0.027		1828	1849.955	1818.099	GW	0.81883	1.30482	1.47948	2.20953	4.8459	16.09	9318	1.34511	0.37090	275	0.1044	10706.22	24.76533	258.2347	0.2168152	8757.767	1.240982	1.608164	1.929029	2.366245	4.0792
Calomys tener (%)	Habitat diversity	Mixed	0.205	0.8795704												0.96522	0.39894								-0.122813	0.631282	1.158208	1.841471	2.5180
Calomys tener (%)	Tree plantation amount (%)	Mixed	0.994	1.2727100												1.73635	0.37840								1.125043	1.531275	1.642338	1.811844	2.4835
Calomys tener (%)	Sugarcane amount (%)	Mixed	0.062	0.4308799												0.81766	0.37504								0.210139	0.897185	2.924290	5.304041	6.0881
Calomys tener (%)	Maize amount (%)	Mixed	0.041						-1.45710	-0.66996	-0.41092	-0.35349	-0.2225			-0.37334	0.38035								-1.334627	-0.641501	-0.360299	-0.285816	-0.1751
Calomys tener (%)	Pasture amount (%)	Mixed	0.002						-2.48106	-0.71081	-0.45554	-0.11649	0.0634			-0.48336	0.39539								-3.627648	-0.886711	-0.472453	-0.093407	0.0455
Calomys tener (%)	Defaunation index	Mixed	0.009						-2.79129	-1.13939	-0.38402	-0.28420	-0.0216			-0.45047	0.40749								-2.014283	-0.874482	-0.440585	-0.264102	-0.0912
Calomys tener (%)	Average rainfall	Mixed	0.000						-2.36962	-0.88518	0.36492	0.80650	1.2532			-0.03069	0.38243								-2.312573	-0.824851	0.471758	0.800823	1.2393
Akodon serrensis (%)	Intercept	Mixed	0.007		1603	1615.044	1594.731	GW	0.140210	0.577674	0.879119	1.274603	2.4887	10.75	4373	0.6696	0.2463	278	0.01223	4774093	19.43252	263.5675	0.0966302	4123.783	0.243054	0.586992	0.940215	1.378866	2.8225
Akodon serrensis (%)	Habitat diversity	Mixed	0.348	-0.3652812												-0.4567	0.2595								-1.150931	-0.720831	-0.375090	-0.231387	0.2095
Akodon serrensis (%)	Average rainfall	Mixed	0.000						-0.370943	-0.239094	0.102528	0.561788	1.9003			0.1435	0.2475								-0.334793	-0.219728	0.070595	0.436477	1.7784
Akodon serrensis (%)	Defaunation index	Mixed	0.356	0.5970765												0.3436	0.2647								0.085230	0.344552	0.682512	0.944365	1.5334
Akodon serrensis (%)	Sampling effort (traps.nights)	Mixed	0.000						-0.538240	-0.318201	-0.235537	0.065858	0.7946			-0.1637	0.2521								-0.693638	-0.379155	-0.193227	0.155632	0.8758
Necromys lasiurus (%)	Intercept	Fixed	0.390			1948.267	1919.036	GW								1.3961	0.4447	279	0.05146	15612.16	12.72445	270.2756	0.1505459	13493.94	1.132898	1.742616	2.048835	2.280731	2.9804
Necromys lasiurus (%)	Sugarcane amount (%)	Fixed	0.086													1.7373	0.4483								0.819163	1.742585	3.792324	8.848313	10.5174
Necromys lasiurus (%)	Habitat diversity	Fixed	0.418													0.7149	0.4464								-0.083801	0.344620	0.829391	1.140939	1.8856
Necromys lasiurus (%)	Average rainfall	Fixed	0.050													0.5141	0.4489								-0.508541	-0.234166	0.164702	0.495387	2.1496
Oxymycterus nasutus (%)	Intercept	GW	0.036			1203.741	1194.113	GW								0.2605	0.1198	281	0.03126	1140.894	3.545772	279.4542	0.06149997	1095.268	0.10243	0.13278	0.15226	0.23435	0.3252
Oxymycterus nasutus (%)	Average rainfall	GW	0.012													0.3813	0.1200								0.13175	0.17886	0.21047	0.37309	0.5308
Akodon azarae (%)	Intercept	GW	0.035			1296.003	1286.186	GW								0.2799	0.1405	279	0.0297	1557.732	7.120534	275.8795	0.0619683	1483.694	0.095676	0.126153	0.148220	0.243899	0.3453
Akodon azarae (%)	Average rainfall	GW	0.008													0.3988	0.1422								0.135907	0.183754	0.219676	0.405479	0.5447
Akodon azarae (%)	Small mammal species richness	GW	0.001													0.2035	0.1495								0.044275	0.068234	0.092719	0.198546	0.3047
Akodon azarae (%)	Defaunation index	GW	0.000													-0.2099	0.1483								-0.343222	-0.251194	-0.113002	-0.086672	-0.0604
LANV hosts (%)	Intercept	GW	0			1882.285	1873.681	GW								0.6375	0.3972	281	0.006546	12547.13	7.677689	275.3223	0.03961313	11841.25	0.0043606	0.0185504	0.0354915	0.2529375	1.6331
LANV hosts (%)	Small mammal species richness	GW	0													-0.6727	0.3979			.					-1.8227165	-0.2783205	0.0012101	0.0135122	0.0315
Holochilus sciureus (%)	Intercept	Mixed	0.061		622.1	624.7542	619.3846	GW	0.0028458	0.0071883	0.0121870	0.0249330	0.0541	3.491	144.5	0.04309	0.04298	280	0.004997	146.4091	4.062507	278.9375	0.02091578	143.0056	0.0029793	0.0072503	0.0114057	0.0245427	0.0543
Holochilus sciureus (%)	Sugarcane amount (%)	Mixed	0.064	0.05581294												0.05432	0.04332								0.0030390	0.0075390	0.0158958	0.0374870	0.0834
Holochilus sciureus (%)	Average rainfall	Mixed	0.048						-0.0726956	-0.0292279	-0.0104973	-0.0032011	0.0026			-0.05254	0.04332								-0.0699983	-0.0306914	-0.0140042	-0.0082152	-0.0034
Oligoryzomys fornesi (%)	Intercept	Fixed	0.248			246.702	246.238	GW								0.03157	0.02208	281	0.003006	38.77606	2.33893	280.6611	0.001174642	38.66218	0.028627	0.029324	0.029719	0.031224	0.0350
Oligoryzomys fornesi (%)	Average rainfall	Fixed	0.244													-0.03009	0.02212								-0.034545	-0.029216	-0.027319	-0.026949	-0.0262
Oxymycterus judex (%)	Intercept	Fixed	0.093			1521.068	1520.985	GW								0.4631	0.2098	281	0.0008499	3501.203	2.328168	280.6718	0.002	3495771	0.42196	0.43999	0.46465	0.48556	0.4951
Oxymycterus judex (%)	Average rainfall	Fixed	0.838													0.2341	0.2102								0.23084	0.23671	0.23862	0.23943	0.2422
